# Supplementary material for: Parkinson’s Disease is Associated with Dysregulations of a Dopamine-Modulated Gene Network Relevant to Sleep and Affective Neurobehaviors in the Striatum
Source: Sci Rep. 2019 Mar 18;9:4808. doi: 10.1038/s41598-019-41248-4 (PMC6423036; doi:10.1038/s41598-019-41248-4)
Supplement: Supplementary file 2 — Table S1 [file 41598_2019_41248_MOESM2_ESM.xlsx]

## Sheet: datasets
dataset	accession	region	case	control	platform	reference
Kumaran (GSE28894)	GSE28894	striatum	15	15	Illumina humanRef-8 v2.0 expression beadchip	NA
Botta-Orfila 2012 (GSE23290)	GSE23290	putamen	5	5	Affymetrix Human Exon 1.0 ST Array	Botta-Orfila T, Tolosa E, Gelpi E, Sànchez-Pla A et al. Microarray expression analysis in idiopathic and LRRK2-associated Parkinson's disease. Neurobiol Dis 2012 Jan;45(1):462-8. PMID: 21946334
Miller 2006 (supplementary)	NA	striatum	4	4	CodeLink Human UniSet 20 K bioarray	Miller RM, Riser GL, Kaysser-Kranich TM, Lockner RJ, Palaniappan C, Federoff HJ. Robust dysregulation of gene expression in substantia nigra and striatum in Parkinson’s disease. Neurobiol Dis. 2006;21:305–313. doi: 10.1016/j.nbd.2005.07.010.
Riley 2014 (GSE54282)	GSE54282	striatum	6	6	Affymetrix Human Gene 1.0 ST Array	Riley BE, Gardai SJ, Emig-Agius D, Bessarabova M et al. Systems-based analyses of brain regions functionally impacted in Parkinson's disease reveals underlying causal mechanisms. PLoS One 2014;9(8):e102909. PMID: 25170892
Zhang 2005 (GSE20291)	GSE20291	striatum	15	15	Affymetrix Human Genome U133A Array	Zhang Y, James M, Middleton FA, Davis RL. Transcriptional analysis of multiple brain regions in Parkinson's disease supports the involvement of specific protein processing, energy metabolism, and signaling pathways, and suggests novel disease mechanisms. Am J Med Genet B Neuropsychiatr Genet 2005 Aug 5;137B(1):5-16. PMID: 15965975

## Sheet: meta-analysis results
Gene.Symbol	zSco	FDR
MAGEF1	-4.59669	0.00435
NF1	4.47123	0.0049
SLC5A3	4.36328	0.00538
TMEM14B	-4.37652	0.006425
DST	4.15054	0.0069
DDIT4	4.16744	0.00705455
DHX9	4.20723	0.00706667
ILVBL	-4.18661	0.00711
PRKD3	4.08159	0.00713125
RAF1	4.0921	0.00724
BCAS2	-4.11359	0.00747692
CNOT2	4.09634	0.00756429
EXPH5	4.21379	0.0077625
ITPA	-4.03224	0.00844706
MACF1	4.59928	0.0085
JAK1	4.21698	0.00865714
DIDO1	4.23503	0.00925
PPP1R2	-3.94356	0.0116
PACSIN2	3.94965	0.0118389
ZDHHC24	-3.90368	0.01316
SPECC1L	3.89248	0.0133048
TGFBR3	3.83758	0.0165773
SFTPD	-3.75355	0.0198074
TAOK1	3.78603	0.0200435
PDCD6	-3.7667	0.020176
NUDT18	-3.7568	0.0202692
HHAT	-3.77286	0.020425
TXNDC9	-3.70597	0.0236143
MYOF	3.69234	0.0241655
PSEN2	-3.62688	0.0259194
TMEM177	-3.6305	0.0262971
DAPK1	3.61587	0.0263838
COG8	-3.63217	0.0268941
ATP5G1	-3.63797	0.0270455
ZNF576	-3.6491	0.027429
CA14	-3.64155	0.0274719
PDCD2	-3.65445	0.0276367
ADAM10	3.60002	0.0276605
ZBTB16	3.56918	0.0278581
MLLT10	3.58624	0.027905
B9D1	-3.57218	0.0281524
SLC7A6	3.56034	0.0282795
NUDT2	-3.58884	0.0283103
ARF6	-3.5115	0.0283241
PLOD2	3.51863	0.0285558
GPAA1	-3.57335	0.0287146
CTNNBIP1	-3.51231	0.0287642
EP300	3.52156	0.0287784
NAA16	3.52475	0.029002
RBM14	3.54366	0.0290826
TCF12	3.54809	0.0291489
U2AF1	-3.52682	0.0293449
ERP29	-3.53113	0.0294083
FYN	3.53544	0.0294872
EWSR1	3.49028	0.0300214
GUCA1A	-3.49339	0.0301855
SNAP23	3.47611	0.0312842
GM2A	-3.46609	0.032081
ASPHD1	-3.45197	0.0323656
ROCK1	3.4468	0.0325161
CXCR4	3.44165	0.0326381
MAT2A	3.45283	0.0328
MAX	3.45317	0.0333085
NUP98	3.42242	0.0342462
SOX2	3.4243	0.0344922
TYMS	-3.40846	0.0355879
GFPT2	3.39302	0.0373657
CNOT4	3.37418	0.0385857
ACOT7	-3.37707	0.038671
FEN1	-3.36074	0.039063
DHRS7B	-3.35627	0.0391986
G3BP1	3.37732	0.0392029
POGLUT1	3.36475	0.0395211
FLII	3.36125	0.0395278
ETFB	-3.33893	0.0398513
VPS53	3.34159	0.0399688
ARNTL	3.34477	0.0399829
SBNO1	3.34668	0.0402027
TBXA2R	-3.32988	0.0407582
NOTCH2	3.32032	0.0418487
TASP1	-3.31461	0.0422926
ZBTB40	3.30576	0.042319
RIPK4	-3.30683	0.0426494
POLDIP3	3.3093	0.0426927
DDX21	3.28345	0.0451419
IFRD1	3.28637	0.0451447
BCL6	3.2387	0.046392
SNRPD2	-3.27235	0.0466862
CFLAR	3.23929	0.0467303
NPL	3.24143	0.0467837
CDK12	3.26758	0.0470307
RASAL1	-3.26451	0.0470326
NFKBIA	3.24239	0.0470866
SH3BP5	-3.26085	0.0471856
IDE	3.23201	0.0471861
TUSC2	-3.24964	0.0472064
CADM1	3.25187	0.0473097
FAM174B	-3.24599	0.0473979
RAD51AP1	-3.22801	0.0474225
TMOD3	3.24283	0.0474896
PEX16	-3.25328	0.0475598
SLC1A3	3.25537	0.0476879
KIF22	-3.22231	0.0480786
CHORDC1	3.19575	0.0490312
UBR4	3.21482	0.0490346
SSFA2	3.19728	0.0491775
SETD2	3.19931	0.04922
PCF11	3.20031	0.0494798
DBP	-3.20111	0.0497694
TRAP1	-3.18242	0.0498112
HNRNPH1	3.18689	0.0498693
COQ6	-3.20777	0.0498981
EML2	-3.20512	0.0499274
ATM	3.20188	0.050072
FIBP	-3.18315	0.0501104
MCL1	3.18809	0.0501159
HNRNPAB	3.17388	0.050628
GMDS	-3.17396	0.0510462
RBBP6	3.13994	0.0563446
POGK	3.14119	0.0565767
ARF5	-3.14328	0.0566261
MED27	-3.11819	0.0603024
MYO9A	3.11851	0.0607352
ABCB7	3.10108	0.0628405
ITGB8	3.10178	0.0631832
ABLIM1	3.09297	0.0633008
CCDC25	-3.10348	0.0633008
PPFIA1	3.09475	0.0633703
CASC3	3.0967	0.0633724
ZFX	3.09014	0.0635115
SHMT2	3.08799	0.0635565
WNT2B	-3.07877	0.0648586
MPDZ	3.0803	0.0649773
TBRG4	-3.07188	0.0660537
TWF2	-3.06596	0.0670415
TNNI3	-3.04938	0.0679007
NOL10	3.05979	0.0681485
ILK	3.04994	0.0682447
FOSL1	3.05271	0.0685079
BACE1	-3.05074	0.068535
WDR6	3.05353	0.0687877
CIRBP	-3.05412	0.0691372
NT5C2	3.03328	0.0691392
LAMP2	3.0386	0.0691614
CCDC85B	-3.03495	0.0691816
OGFRL1	3.03137	0.0691839
NONO	3.03992	0.0692799
HBP1	3.0291	0.069294
NDUFS4	-3.02327	0.0693967
P2RX1	-3.03587	0.0694055
S100A13	-3.01621	0.0694153
MPP2	-3.01753	0.0695321
DDX3X	3.02418	0.0696007
SMC1A	3.04033	0.0696664
RABEPK	-3.01829	0.0697955
CALCOCO2	3.02482	0.069906
HLA-DOA	-3.01895	0.0700708
ADAM17	3.00934	0.0707241
SLC4A1AP	-3.00745	0.0707931
PKD1	2.99976	0.0719621
CDKN2D	-3.00087	0.0720912
WDFY3	2.97965	0.0738396
IRAK3	2.97457	0.0739558
CEP135	2.98537	0.0739915
PHF21A	2.98209	0.0740311
WDR25	-2.98027	0.0741077
WNK1	2.97508	0.0742351
WDR45	-2.97648	0.0742918
TM7SF2	-2.96857	0.0743543
LIN7B	-2.98548	0.0744171
FIS1	-2.98212	0.0744675
PRR5L	-2.96631	0.0746091
EIF2AK2	2.96916	0.074631
ZBTB20	2.9878	0.0746895
ERLIN1	2.96445	0.0747085
RASSF8	2.97023	0.0747486
STOML1	-2.96086	0.0748559
IL17RB	2.98551	0.0748693
RBPJ	2.94517	0.0750492
TMEM160	-2.94639	0.0751191
WDR60	2.96097	0.0752427
PPIL2	-2.94697	0.0753583
PPOX	-2.9476	0.0755909
CREB1	2.94772	0.0759681
RELA	2.9399	0.0760937
ARHGEF7	2.94996	0.0761738
TPM1	2.94836	0.0762054
HS2ST1	-2.95056	0.0764335
BMI1	2.95168	0.0765425
SAFB2	2.9518	0.0769383
NEK11	2.93536	0.076977
PIAS1	2.93199	0.0775427
SNX17	-2.92174	0.0780121
NOC4L	-2.91336	0.0780951
MMP20	-2.91442	0.0781719
LTC4S	-2.92247	0.078202
CES2	-2.92636	0.0783165
AHCYL2	2.91938	0.0783266
SYNE2	2.90977	0.078335
PPP2R2B	-2.92338	0.0783551
LYRM1	-2.92744	0.0784073
KLHL21	2.91462	0.0785064
TMED3	-2.91041	0.078522
KATNB1	-2.91531	0.0786935
KBTBD2	2.9235	0.0787236
DUT	-2.90672	0.0788169
CYP4F8	-2.91606	0.0788705
PAPOLA	2.90439	0.0791486
UPF2	2.88848	0.0833895
CEP72	-2.88101	0.084015
TCEA2	-2.88502	0.0840252
PINK1	-2.88166	0.0842156
CCR2	-2.87888	0.0842528
FBXO4	-2.88174	0.0845886
MRTO4	-2.87555	0.0848814
RUFY1	2.87187	0.0855708
PFDN2	-2.85649	0.0859044
ZNF395	2.85738	0.0860208
SPAG7	-2.85863	0.0860316
CYFIP1	2.86122	0.086039
ITSN2	2.86896	0.0860581
SPEN	2.86216	0.0861577
RABIF	-2.85156	0.0862717
POGZ	2.859	0.0862996
EBP	-2.85333	0.0864776
SH3GL1	-2.86217	0.0865434
NCOA1	2.85177	0.0865847
RBL2	2.86458	0.0866082
PIGL	-2.86302	0.086665
KLF6	2.84831	0.0868719
TNFSF10	-2.86486	0.0869119
EPB41L2	2.8452	0.0870361
CRKL	2.84626	0.087094
TSC1	2.84279	0.0873863
CDKN3	-2.8362	0.0883781
UBE2E1	-2.83694	0.0885097
RSC1A1	-2.83303	0.0886163
FRG1	-2.83397	0.0886933
AMMECR1	-2.83742	0.0887323
STK17A	2.82976	0.0892779
TMX1	2.82076	0.0913736
PLEKHF2	2.82183	0.0914058
TRIAP1	-2.81811	0.0918432
RELN	2.81396	0.0924433
TBK1	2.81487	0.0925295
ST5	2.80912	0.0933166
HRASLS	-2.80935	0.0936187
STX18	-2.80648	0.0937984
PTGES2	-2.80451	0.0940799
CDC42BPA	2.80213	0.0940952
EIF4G2	2.80327	0.0941056
AKR1A1	-2.79585	0.0958067
IFNGR1	2.78641	0.0973746
IPO5	2.77766	0.0973913
BRD4	2.78732	0.097442
LHFPL2	2.78804	0.0975913
PPM1B	2.78919	0.0976075
SIVA1	-2.78353	0.097631
MST1R	-2.781	0.0977435
TOP1	2.7777	0.0977445
LIN7A	2.78422	0.0977805
GLYR1	2.77819	0.0979561
ABCA3	-2.78114	0.0980757
BCL2L1	2.77876	0.0981429
LNPEP	2.76981	0.0989292
CYB5R2	-2.77086	0.098947
RFK	-2.7715	0.0990917
KAT2A	2.76503	0.0994811
SGPL1	2.7636	0.0996196
EGR3	-2.76653	0.0996948
FGFR1	2.76527	0.0997677
PRDM12	-2.76101	0.10017
HRAS	-2.75746	0.100286
DEF8	-2.75854	0.100303
RAB7A	2.75877	0.100586
IFT20	2.75192	0.101873
APOBEC3G	-2.74805	0.102121
MECR	-2.7486	0.102287
SLTM	2.74933	0.102401
UBXN6	-2.74375	0.102575
TSC2	-2.7424	0.102669
CDK1	-2.7443	0.102731
ZNF471	2.74522	0.102759
DUS4L	-2.73982	0.102858
GNG12	2.74081	0.102863
SMAD1	2.73157	0.102885
RAB30	2.73511	0.103052
RDH14	-2.72302	0.103133
CPT2	-2.73175	0.103171
CDK2AP1	2.72463	0.103241
EPS8	2.73555	0.10326
MORC2	2.73252	0.103262
ITPKB	2.72344	0.103317
CTSO	-2.72144	0.10334
DUSP1	2.73317	0.103387
DPT	-2.72463	0.103586
SMG1	2.73564	0.103589
HIPK1	2.7365	0.103643
CDON	2.72518	0.103733
GATA3	-2.72557	0.103943
PLCG1	2.72643	0.103987
NR2C2	2.72662	0.10428
JMJD6	2.71711	0.104543
AGFG1	2.71436	0.1048
AFF1	2.71464	0.105038
UBE2E3	-2.70573	0.105479
CHIC2	2.70107	0.105479
CALD1	2.70667	0.105492
EXD2	2.70183	0.105552
NFASC	2.70738	0.105575
ATP6V1F	-2.70804	0.105681
DMBT1	-2.6995	0.105685
ARFGAP3	2.70982	0.105742
BSPRY	-2.70208	0.105793
RWDD2B	-2.70381	0.105827
SMC3	2.7104	0.105866
DYRK1A	2.70807	0.106011
P4HA1	2.70221	0.106084
NTRK3	2.69612	0.106229
LRRC1	2.6949	0.106332
NPM3	-2.6966	0.106391
SERPING1	2.6935	0.106508
PADI2	-2.68712	0.106897
CCT6B	-2.6912	0.107026
GINS1	-2.6884	0.107072
OSBPL2	2.68733	0.107145
TFIP11	2.68412	0.107329
HSPB1	2.68858	0.107332
HSPBP1	-2.68297	0.107419
DDX17	2.68919	0.107427
RAB33A	-2.68425	0.107614
PTTG1IP	2.67975	0.10823
PQBP1	-2.67815	0.108502
TACC1	2.67661	0.108749
GRIK4	-2.67221	0.108753
CASP1	2.67453	0.108856
DDX23	2.67327	0.109008
TRAPPC6A	-2.67234	0.10903
BIRC2	2.67489	0.10905
NDUFB3	-2.66913	0.109221
PPP1R8	-2.66793	0.109341
DLG5	2.66703	0.109351
TLR4	2.66958	0.109375
TEX264	-2.66555	0.109576
FKBP2	-2.66144	0.110772
HELZ	2.65867	0.111473
BID	-2.65527	0.112415
BTF3	-2.65413	0.112503
DSCR3	2.65248	0.112784
KLHL35	-2.65042	0.112913
HLA-DRB1	-2.64945	0.112943
FDPS	-2.65059	0.113177
PIKFYVE	2.64239	0.115275
PLEC	2.64156	0.115285
DHODH	-2.63851	0.116138
MED12	2.63664	0.116206
WDR1	2.63703	0.116381
PLAG1	-2.63504	0.116488
ELAVL1	2.63357	0.116714
DCTPP1	-2.63104	0.117361
ASPH	2.62768	0.11836
ARHGEF10	2.62619	0.118616
AK2	2.61958	0.120607
ADO	-2.62005	0.120738
DAAM1	2.61802	0.120873
RIT1	2.61458	0.12156
DCP1A	2.61535	0.121587
METTL2B	-2.61279	0.121938
HIBCH	2.61111	0.122287
STAT2	2.6085	0.12236
HERC4	2.60748	0.122442
ARHGAP32	2.6097	0.12253
HTR3A	-2.60876	0.122583
KIR2DL4	-2.60582	0.122774
NIPSNAP1	-2.60453	0.122964
ANKFY1	2.60369	0.122976
NAALAD2	2.60272	0.123028
MAN2B2	-2.59997	0.123149
C11orf63	2.60104	0.123367
CFTR	-2.59998	0.123466
VPS54	2.59356	0.12444
CCL23	-2.59544	0.124646
KLHDC10	2.59379	0.124676
NFE2L2	2.59414	0.124847
MKLN1	2.59032	0.125114
ASXL1	2.59048	0.125371
PRPH2	-2.58683	0.125893
CDK13	2.58686	0.126211
KCNJ4	-2.5828	0.12723
LSS	2.58157	0.127426
PHLDA3	-2.57876	0.127932
UBAP1	2.57912	0.128114
AFTPH	2.57685	0.128394
SEC31B	2.57539	0.128685
RBX1	-2.57311	0.129308
COQ2	-2.57071	0.130002
NDUFA7	-2.56838	0.130011
GABPB1	2.5665	0.130163
CAMP	-2.56725	0.130165
CYP2E1	-2.56944	0.130205
CTDSP2	2.56842	0.130316
B4GALT5	2.56383	0.130975
TMEM70	-2.55818	0.132711
TCF4	2.55855	0.132893
SCAPER	2.55468	0.13324
HTN3	-2.55558	0.133506
KDM4C	2.55477	0.13353
TMEFF1	-2.54955	0.13512
PCDHA6	-2.54642	0.135818
GABARAPL1	-2.54544	0.135938
ARHGAP26	2.54669	0.136032
MPZL1	2.54301	0.136654
FAM117A	-2.54216	0.13669
HMBOX1	2.54103	0.13686
APOA4	-2.5376	0.138048
ELF1	2.5367	0.138126
SGSH	-2.53045	0.139582
GPR12	2.53093	0.139686
SNX13	2.53106	0.139962
ZEB1	2.53127	0.140204
MTRF1L	-2.52684	0.140508
SGK2	-2.5276	0.140521
GGA3	2.52532	0.140853
CGB7	-2.52413	0.141069
DDO	-2.52322	0.141136
PFDN6	-2.51999	0.142275
RAB27A	2.51381	0.144747
H2AFJ	-2.51169	0.145418
MMRN1	2.51074	0.145518
NMB	-2.50701	0.146888
ZFC3H1	2.50497	0.14752
SEC24C	2.50268	0.147907
SOX4	-2.50325	0.147986
ARAP2	2.50155	0.148115
BCAS4	-2.5006	0.148221
CYP7A1	-2.4982	0.148324
MAN2A1	2.49871	0.148425
SORBS1	2.49919	0.148552
ZCCHC14	2.49587	0.148733
YTHDF1	2.49503	0.148783
RFX7	2.49629	0.148875
SLC5A12	-2.49357	0.14914
NCOA3	2.49246	0.149335
USP53	2.49157	0.149427
MBD2	2.49057	0.149562
C7orf25	2.48926	0.149843
SMARCC2	2.48635	0.149846
SQSTM1	2.48836	0.14994
SCYL3	-2.48642	0.150147
UBXN4	2.48656	0.150424
GLRX2	-2.48437	0.150462
LTBP4	-2.48314	0.150712
SNAI1	-2.477	0.151359
ATP5I	-2.47842	0.151362
RNF19A	2.47753	0.151441
TPP1	2.47603	0.151481
MERTK	2.47856	0.151624
CAPN2	2.47444	0.151918
C2orf42	2.47861	0.151929
PRR7	-2.47962	0.1521
BTBD7	2.47875	0.152195
SAMD4A	2.47129	0.153105
NDST1	-2.47048	0.153172
TNNT1	-2.46616	0.15328
IGF2R	2.46931	0.15341
PBLD	-2.46486	0.153582
SRSF7	2.46825	0.153606
ACIN1	2.46616	0.153607
COG2	2.46625	0.153888
PUM1	2.46631	0.154197
BTG1	2.46183	0.154409
EXOSC5	-2.46229	0.154519
DDA1	-2.46064	0.154668
GEM	2.45893	0.155175
DSCAM	2.45585	0.155678
CDKL3	2.45643	0.15573
KPNA6	2.45671	0.155923
DPAGT1	2.45373	0.156381
TARDBP	2.45061	0.15757
QKI	2.4483	0.158405
PDE6B	-2.44254	0.160291
GYPE	-2.44363	0.160399
RECK	2.44289	0.16044
AURKB	-2.43996	0.16122
ATP6V0E1	2.43708	0.161683
SHARPIN	-2.43771	0.161703
NEO1	2.43359	0.161806
PCM1	2.43483	0.161849
NUBP2	-2.43541	0.161892
CRYAB	2.43783	0.161967
ZNF215	-2.43183	0.162012
ZBTB43	2.43377	0.16204
CPNE7	-2.43562	0.162116
C14orf169	-2.43224	0.162143
HYI	-2.43052	0.162344
PEX26	-2.42783	0.163389
MACROD1	-2.42668	0.163633
SLC30A6	2.42396	0.164682
BOLA1	-2.41902	0.16688
CCDC90B	-2.41808	0.167025
HMGB3	-2.41715	0.167163
SLC39A6	2.40709	0.169405
ITPR2	2.40768	0.169428
CLUL1	-2.40573	0.169448
PTP4A1	-2.40806	0.169556
TGIF2	-2.41187	0.169565
SERBP1	2.40839	0.169715
HIST1H2AC	2.40574	0.169771
CRHBP	-2.40886	0.169801
HNRNPL	-2.40899	0.170066
MAPK14	2.40939	0.170203
FZR1	-2.40947	0.1705
WDR11	2.39842	0.171662
STAG1	2.40075	0.171737
FARSA	-2.39887	0.171745
STK3	2.39898	0.172017
ARID4B	2.39926	0.17221
KLK3	-2.39658	0.172316
DSE	2.39595	0.172322
HNRNPF	2.39402	0.172999
RORB	2.39106	0.174254
PRLR	2.38781	0.175684
NLE1	-2.38217	0.177012
SOS1	2.38403	0.17702
ZNF410	2.38131	0.177137
SLC25A17	-2.38322	0.177138
LARP4	2.38227	0.177295
PHF20L1	2.38411	0.177319
ZNF235	2.37932	0.17755
FCGR2A	2.37992	0.177566
TMEM106B	2.37693	0.177861
BRF2	-2.37502	0.177939
TBC1D15	2.37312	0.177976
ZNF117	2.37353	0.178085
GPC1	-2.37412	0.178102
ATOX1	-2.37701	0.178149
TLE6	-2.37759	0.178167
MYH2	-2.37514	0.178207
PTX3	-2.37203	0.178233
ZNF692	2.37518	0.17852
MMP28	-2.36627	0.178728
RPE	2.37019	0.17889
KCNA2	2.36641	0.178986
CA8	2.36667	0.179161
NTHL1	-2.36879	0.179329
FAM136A	-2.36677	0.179445
MFAP3	2.36794	0.179475
MKRN1	-2.36731	0.179481
PLEKHJ1	-2.36059	0.179877
INHBA	-2.36174	0.179906
GTF2E2	2.36346	0.179968
BEND5	-2.36283	0.179979
BIN3	2.36201	0.180097
MRAS	2.36062	0.180182
EIF2B3	-2.35688	0.181579
IRF2	2.35387	0.181602
SPTBN1	2.35457	0.181884
RGS12	-2.35569	0.181905
SIRPG	-2.3539	0.18191
C1R	2.35494	0.181999
FBXO42	2.34856	0.182237
RANBP10	2.34863	0.182522
MAP2K2	-2.35026	0.182593
ANXA3	2.35054	0.182757
NDUFA13	-2.34865	0.182836
SNX11	-2.35057	0.18307
ARHGDIA	-2.34869	0.183138
SMC2	2.34221	0.185394
SSR1	2.33973	0.186446
PASK	2.33663	0.187864
DGKA	2.33584	0.187979
PITX1	-2.33371	0.18822
MAL	-2.33478	0.188267
SGK1	2.33405	0.188351
CHMP4A	-2.3295	0.189956
P2RX7	2.32965	0.190198
FLRT1	-2.32838	0.190261
RWDD1	-2.32772	0.190306
NUP160	2.32544	0.190967
MMP3	-2.32555	0.191235
EIF4H	-2.32432	0.19127
DIO2	-2.32211	0.192206
NSMCE4A	-2.32084	0.192611
HOXB6	-2.31994	0.192807
APEH	-2.31872	0.192893
CDKN2AIP	2.31916	0.192954
NCBP1	2.31732	0.19336
KLHDC4	-2.31548	0.193759
POLL	-2.31581	0.193896
CTNNA1	2.31438	0.194063
ALDH6A1	2.31224	0.194674
DOHH	-2.31245	0.194883
MT2A	2.30905	0.195866
C9	-2.30925	0.196076
CRADD	-2.30588	0.196744
RABGGTB	-2.30441	0.19695
ATP5H	-2.3066	0.196965
STARD7	2.30599	0.197007
TMEM121	-2.30452	0.197211
LAMA3	2.3011	0.19857
DDX28	-2.29971	0.199072
SVIL	-2.29577	0.199772
IKZF2	2.29718	0.199932
MPO	-2.29766	0.199966
RAP1A	2.29597	0.199986
SMAD2	2.29619	0.200181
EML1	-2.29129	0.2011
PSAT1	2.2897	0.201404
CITED2	-2.2913	0.201425
DGKE	2.29172	0.20151
HIST1H4H	2.28982	0.201662
KDM6A	2.29199	0.201684
DNAJC6	-2.28724	0.202517
KPNB1	-2.28452	0.203458
RPA2	-2.28495	0.203542
SEMA4C	-2.28357	0.203717
C17orf80	2.2794	0.203924
TUBB3	-2.27963	0.204117
MAP4K3	2.27978	0.204355
MDK	-2.28104	0.204575
SGMS1	2.27984	0.204641
MTMR10	2.27753	0.204712
ARPC5	-2.27695	0.204744
USP21	2.2811	0.204871
AMIGO2	2.27995	0.204904
SMC5	2.27559	0.205236
ZNF32	2.2731	0.206091
TP53BP2	2.27337	0.206245
ACSL6	-2.27201	0.206412
IPO8	2.26953	0.207622
POLR3G	-2.26618	0.208703
AUP1	2.2666	0.208776
EMP3	2.26707	0.208817
TIMM17B	-2.26426	0.20921
PPEF1	-2.26479	0.209219
RGS1	2.26045	0.209601
GABRB1	2.26084	0.209684
MFSD6	-2.26221	0.209828
EIF4E	-2.26113	0.209838
GTPBP4	-2.25876	0.209973
FAU	-2.26143	0.209979
NAV2	2.26223	0.210147
ATP5J	-2.25901	0.210154
CASP8AP2	2.25658	0.210351
GABRA3	2.25314	0.210541
ZNF174	-2.25563	0.210612
RPL7A	-2.25667	0.210624
SNRPC	-2.25319	0.210832
SEL1L3	2.25667	0.210948
HSP90AA1	2.25331	0.211076
LDLR	2.25343	0.211321
ENOX2	-2.25346	0.211633
IMP4	-2.25044	0.211905
YIF1B	-2.24977	0.211996
ZMYND8	2.24867	0.212052
SLC7A1	2.24894	0.212206
GMPPB	-2.24661	0.212992
ZSCAN2	-2.2417	0.213773
DNAJA1	2.24252	0.213913
BDNF	-2.24189	0.213977
LAPTM5	2.24288	0.214013
DCTN5	2.24334	0.214042
RALBP1	2.24361	0.214198
CD59	2.2439	0.214351
LAMC3	-2.23988	0.214605
C21orf2	-2.2384	0.215221
SLC24A1	-2.23689	0.215515
BPGM	-2.23711	0.215702
STK19	-2.23416	0.216597
LLPH	-2.23447	0.216729
CYTH2	-2.23276	0.21716
TSSC1	-2.22874	0.217748
UPP1	-2.23119	0.217831
FAH	-2.22805	0.217875
GAS8	2.22883	0.21801
NHLRC2	2.22891	0.218284
BHLHE40	2.22971	0.218433
CHD2	2.22905	0.218525
ZDHHC14	-2.22444	0.219549
BLVRB	-2.22461	0.219756
RPL39L	-2.2216	0.221063
TSC22D2	2.22067	0.221332
CLDN7	-2.21991	0.221487
PIH1D1	-2.21824	0.221926
LAGE3	-2.21872	0.221936
LRRC47	-2.21743	0.222123
GTF2I	2.21654	0.22239
NOL8	2.21545	0.222767
DUSP2	-2.21495	0.22277
DDI2	-2.21408	0.22301
VDAC1	-2.21055	0.22301
RALGPS1	2.21351	0.223048
CNOT1	2.20986	0.223143
PICK1	-2.21083	0.22316
KLHL5	2.20913	0.223291
RAG2	-2.2111	0.223308
RBM8A	-2.20843	0.223422
OLA1	-2.2112	0.223565
LMO2	-2.2117	0.223565
ZCCHC8	2.20718	0.223592
C3orf52	-2.21172	0.223876
LRIG1	2.20723	0.223876
RHEB	-2.20334	0.224186
COMMD4	-2.20377	0.22422
REEP2	-2.20113	0.224356
HPS5	2.20449	0.22439
IDI1	-2.20193	0.224461
APOF	-2.20381	0.224508
TMPO	2.19836	0.224553
PHF7	-2.20128	0.224573
HIF1A	2.20513	0.224607
QSOX1	-2.20218	0.224613
UBXN1	-2.20459	0.22464
UBL5	-2.20012	0.224681
LCP1	2.1995	0.224763
ZGPAT	-2.19898	0.224778
METTL8	-2.19837	0.224861
ARFRP1	-2.19652	0.225131
SYNCRIP	-2.19685	0.225232
MYL6B	-2.19145	0.227474
GAMT	-2.19174	0.227595
TBC1D22A	-2.19193	0.227798
E2F3	-2.18771	0.229569
MARK3	2.18188	0.230909
FBXO31	2.18133	0.23097
PRPF38B	2.18225	0.230977
NEDD8	-2.18304	0.231085
ZNF821	-2.18441	0.231123
BAZ1A	2.18242	0.231182
SBF1	-2.18456	0.231342
TEX15	2.1831	0.231365
OGFOD2	-2.18017	0.231431
LPIN1	2.17945	0.231584
ATP5D	-2.17886	0.231662
KIF5A	2.1831	0.231682
RXRA	2.17753	0.231911
PON2	2.17695	0.231981
DLG4	2.17763	0.23216
CRYAA	-2.17414	0.233523
RBMS2	2.17306	0.233935
ANKS1A	2.16936	0.235461
MAPKAPK5	2.16867	0.235613
PTN	-2.16957	0.235641
NSD1	2.16981	0.235787
PTBP1	2.16525	0.23633
COMMD9	-2.16646	0.236464
DDX49	-2.16544	0.236512
GSTCD	-2.16448	0.236524
PSMC3IP	2.16351	0.236539
FXN	-2.16677	0.236575
INO80D	2.16387	0.236614
DPP4	-2.16553	0.236771
SEZ6L	2.15659	0.239976
ANK3	-2.1578	0.240109
FKBP4	2.15502	0.240115
RANGRF	-2.15727	0.240153
ADCK2	-2.15674	0.240193
VEGFA	2.15254	0.240231
ATP8B2	2.15573	0.240254
CCL19	-2.1501	0.240335
IQGAP1	2.15285	0.240336
ADAMTS3	-2.15049	0.24039
PGAP3	-2.15503	0.240419
FOXE3	-2.15316	0.240446
SYNM	2.14762	0.240497
NCAPH2	-2.15055	0.240658
MRPL15	-2.15319	0.240746
LDB3	-2.14769	0.24076
FBN2	-2.15359	0.240784
UPK1B	-2.15079	0.240803
PGM3	2.14782	0.240981
ASTN2	-2.14871	0.240981
VPS16	2.1509	0.241041
SGCE	2.1481	0.241097
TNFRSF1A	2.14594	0.241335
RPL15	-2.14529	0.24147
CDH17	-2.1446	0.241615
MBD5	2.14237	0.241894
RPS11	-2.14354	0.24202
LAMC2	-2.14242	0.24217
DARS	2.14249	0.242432
AVL9	-2.13974	0.243043
WHSC1L1	2.13859	0.243223
CRY2	-2.13902	0.243237
NXF1	2.13988	0.243267
RAB4A	2.13712	0.243926
NDUFAF3	-2.13553	0.244405
CCNT1	2.13581	0.244524
PNOC	-2.13256	0.244585
CALCOCO1	2.13283	0.244707
RGL2	2.13317	0.244781
EEF1B2	-2.13356	0.244818
IDH3G	-2.13361	0.245092
PAFAH1B3	-2.13376	0.245301
DNAH17	-2.13052	0.245676
PLA2G4C	-2.12908	0.245733
GSPT1	2.12982	0.24584
CALCRL	2.12931	0.245881
TFEC	2.12617	0.246827
TELO2	-2.1268	0.247001
SERPINB9	2.1262	0.247117
EXD3	-2.12454	0.247349
CLIP1	2.12475	0.247506
CLK1	2.12232	0.248288
FGL2	2.12242	0.248528
CORT	-2.12103	0.248895
HFE	-2.11964	0.249232
MMP15	-2.12006	0.249251
MYH7B	-2.11816	0.249962
APOL1	-2.11695	0.250482
STK17B	2.11255	0.250838
RFX3	2.1129	0.250899
AKAP13	2.11324	0.250962
AQR	2.11392	0.251099
SLC38A4	-2.11344	0.251118
ZNF217	2.11172	0.251119
CRELD2	-2.11403	0.25133
BFSP1	-2.1146	0.251539
C1orf54	-2.11496	0.251601
COQ3	-2.11408	0.251605
SNRPB2	-2.1089	0.252802
PIGT	-2.10836	0.252877
KLK5	-2.10737	0.253292
PVR	-2.10638	0.253686
LRRC17	-2.10508	0.253994
NDUFC1	-2.10539	0.254086
ITK	-2.10331	0.254935
RAP1GAP	2.10156	0.255872
HIST1H4D	2.0974	0.256674
MRPL4	-2.09815	0.256763
TBCC	-2.09757	0.256862
NMU	-2.09671	0.256867
RFX4	2.09578	0.256906
DSG1	-2.09878	0.256927
USP12	-2.09617	0.256927
AP1G1	2.09822	0.257025
EGLN3	-2.09933	0.257151
STMN1	-2.09881	0.257212
UIMC1	2.09439	0.257602
NECAP2	2.09283	0.258406
IL18	2.09016	0.2591
BCS1L	-2.09025	0.25934
MARCO	-2.09038	0.259563
NCAM2	2.0886	0.259583
ANXA2	2.08877	0.259773
FLT1	2.09051	0.259774
CPEB3	2.0857	0.260131
VCAM1	-2.08499	0.260342
PIK3C2B	-2.08581	0.260357
CREB3L1	-2.08584	0.260637
CRK	2.08605	0.260801
PCYOX1L	-2.08642	0.260842
ABHD14A	-2.08386	0.260843
SLC39A7	-2.08242	0.261267
NCSTN	2.08254	0.261484
SH2D3A	-2.08133	0.261738
BAZ2B	2.08082	0.261802
ZC3H7B	2.0798	0.261929
PLA2G12A	-2.07991	0.262154
HSD17B8	-2.07844	0.262322
OSGEPL1	-2.07863	0.262497
ST3GAL2	-2.07765	0.26258
ATPIF1	-2.07598	0.262884
C3AR1	2.07653	0.263087
CDH4	-2.07606	0.263128
NPY	-2.0752	0.263151
MORC3	2.0737	0.263955
AFF2	2.07185	0.264718
CEP350	2.07201	0.264902
SPN	-2.07075	0.265219
HYDIN	2.06764	0.267226
AEBP1	2.06385	0.269716
APIP	2.06253	0.270396
GRAMD3	2.06205	0.270449
ELF3	-2.06143	0.27061
PTGR2	2.061	0.270621
WASF3	2.06012	0.270643
TFAP2C	-2.06038	0.270764
RB1	2.05831	0.271363
IGF1	-2.05855	0.271497
RPS14	-2.05668	0.271977
LRRC20	-2.05694	0.272088
UTY	-2.05556	0.272515
GRM3	-2.05479	0.272797
TTF2	-2.05412	0.272972
TLN1	2.05084	0.273563
TMEM183A	-2.05206	0.273594
GSTT1	-2.0522	0.273801
TMSB4Y	-2.05085	0.273866
CLK3	2.05109	0.273995
SREBF2	2.05222	0.274093
UPF1	2.04933	0.274401
PEBP1	-2.04786	0.275192
FZD7	2.04696	0.275557
SPG20	2.04262	0.275727
SOX11	-2.04286	0.275848
PKNOX1	2.04175	0.276074
HSPA1A	2.04418	0.276091
ZNF580	-2.04286	0.276146
ADCY2	2.04563	0.276233
DPPA4	-2.04354	0.276255
TTLL7	2.04431	0.276295
KCNJ5	-2.04295	0.276389
PYGL	2.04441	0.276525
MYO10	2.04461	0.276685
ORC5	-2.03971	0.277292
FGGY	-2.03871	0.277431
GPR27	-2.03892	0.277581
RIC8A	2.03487	0.280068
ELF4	-2.03279	0.28136
CCS	-2.02841	0.282852
MATN3	-2.02903	0.282988
AVPR2	-2.02771	0.283076
ZWINT	-2.02849	0.283101
NUTF2	-2.02915	0.283202
GPR15	-2.02944	0.283296
MAN1A2	2.02478	0.283492
HDAC1	2.02436	0.283515
LIME1	-2.02949	0.283568
UBXN8	-2.02578	0.283638
C18orf8	2.02483	0.283758
POLR3K	-2.02519	0.283791
CD52	-2.02639	0.283792
GAL3ST1	-2.0258	0.283932
SFT2D2	2.02209	0.28497
AAK1	2.02024	0.285497
HP1BP3	2.02043	0.285659
FARP2	-2.01788	0.285797
WWTR1	2.02063	0.285807
SNX3	2.01865	0.285816
CREM	-2.01805	0.285973
DPYSL4	-2.01867	0.286112
STK4	2.0189	0.286241
NDUFA1	-2.01473	0.287959
SLC39A4	-2.01397	0.288227
RPS6KA4	-2.01277	0.288849
TBX21	-2.01078	0.290109
SLC12A1	-2.00776	0.291858
SLC7A11	2.0078	0.292138
ASAP1	2.00358	0.293595
ZC3HAV1	2.00368	0.293827
ANXA5	2.00403	0.293865
ARHGEF12	2.0046	0.294046
VCL	2.00413	0.294107
RARRES1	-1.99886	0.296103
TNKS	1.99946	0.296248
VPS28	-1.99905	0.296261
MAGOH	-1.99982	0.296275
METTL4	1.99749	0.296885
PNMT	-1.99695	0.296988
ELF2	1.99549	0.297851
TSNAX	-1.99345	0.298555
RAP2C	-1.99365	0.298714
ECEL1	-1.99401	0.298733
TBC1D4	1.99221	0.299238
AKR7A3	-1.98975	0.299652
MID1IP1	1.98935	0.299657
SRSF6	1.98839	0.299816
EZR	1.98872	0.29986
HIST2H2BE	1.98977	0.299944
NDUFS7	-1.99051	0.299972
MMP14	1.9901	0.299995
NBR1	1.99074	0.300108
BUB1	-1.9865	0.300704
DOCK5	1.98568	0.300739
PLXNA2	1.98599	0.3008
PSKH1	-1.98662	0.300917
SNCG	-1.98302	0.302597
QTRT1	-1.98226	0.302905
CSNK1A1	1.98179	0.302967
CEACAM6	-1.98024	0.302977
SCNN1A	-1.97982	0.30301
PSMD8	-1.98034	0.303197
MPHOSPH9	1.98047	0.303409
PPP4R1	1.9807	0.303539
ST7	1.97848	0.303791
VEZF1	1.97783	0.304005
CLC	-1.97738	0.304065
PPP1CC	1.97657	0.30409
TCFL5	-1.9769	0.304136
GPN2	-1.97533	0.30479
SMPD1	-1.9748	0.304915
FXR1	1.97191	0.306004
FAM8A1	-1.97203	0.306219
XPO1	1.97119	0.306283
ASCC3	1.97074	0.306343
IDUA	-1.9726	0.306366
LAMC1	1.9703	0.30639
HIGD1A	-1.97205	0.306514
PTGS2	-1.96966	0.306608
TMEM134	-1.9661	0.309202
SNRNP25	-1.96259	0.3096
CAPN9	-1.96211	0.309686
GPKOW	-1.96361	0.30969
MRPL13	-1.96435	0.309705
CTSG	-1.96394	0.309731
PLA2G3	-1.96276	0.309773
SAP18	-1.96445	0.309933
RNASE1	-1.96282	0.310029
RNH1	-1.96454	0.310176
NEK4	1.96001	0.310508
MTMR3	1.96025	0.310617
TBC1D9B	1.96028	0.310903
LRRC14	-1.95522	0.312033
KRCC1	1.95581	0.312152
RPL28	1.95544	0.312157
APPL2	1.95649	0.312201
CDC14A	1.95607	0.312237
MGMT	-1.95652	0.312491
CAPN7	1.95369	0.312708
ADAM22	1.95661	0.312733
FAM114A2	1.95398	0.312772
C1orf159	-1.95669	0.312982
CCNE1	-1.95259	0.312997
MRPL17	-1.95213	0.313074
PCMTD2	1.9526	0.313294
EPB41L4B	1.95004	0.314502
STYXL1	1.94919	0.314912
ZNF696	-1.94812	0.315175
ACADVL	1.94843	0.315226
SORL1	1.94764	0.315268
CSNK1D	1.94618	0.315554
UBR2	1.94634	0.315734
IZUMO4	-1.94671	0.315736
NEK2	-1.9445	0.316029
SLC16A6	-1.94485	0.316053
TARS	1.9451	0.316143
PDZD3	-1.94399	0.316158
ANKRD26	1.94285	0.316196
RNASET2	1.94195	0.316339
SLC30A10	-1.94328	0.316447
GIPC2	-1.94288	0.316476
CDK2	1.94197	0.316631
SLC3A2	1.93774	0.316823
SEMA3B	-1.93799	0.316926
HSPA4	1.93811	0.317131
STAT3	1.9366	0.317172
CDH1	-1.94021	0.317194
MORC4	1.93836	0.317215
PTPN13	1.9369	0.317228
PCDH9	1.93979	0.317243
ZNF562	1.93854	0.317373
NOLC1	1.93927	0.317377
ETHE1	-1.94036	0.317384
CLEC1B	-1.93885	0.317423
BMP8A	-1.93368	0.318697
CSTB	1.93438	0.318721
PDIA3	-1.93394	0.318789
RPL14	-1.93143	0.319364
CSF1R	1.93163	0.319504
ZNF571	1.9317	0.31975
UQCRFS1	-1.93196	0.319838
SLC16A8	-1.92995	0.320332
ACO1	1.92951	0.3204
ALDOA	-1.92783	0.321502
TANK	1.92712	0.3218
GPR63	1.92604	0.322087
POFUT1	-1.92627	0.322201
TMEM43	1.92546	0.322271
RAB17	-1.92445	0.322827
NKX2-8	-1.92388	0.323004
SH2B1	-1.92314	0.323342
GPNMB	1.92252	0.323564
STK25	-1.92159	0.324056
PHF11	1.92058	0.324316
SRD5A1	-1.92061	0.324593
VDR	-1.91967	0.324774
NIPBL	1.91739	0.325201
NEK9	1.91748	0.325428
SNX16	1.91653	0.325635
SERPINA5	1.91752	0.325704
FUT4	-1.91813	0.325782
RPL17	1.91754	0.325993
ACTL6B	-1.91461	0.326673
APRT	-1.91419	0.326729
MTM1	1.91378	0.326778
SF3B1	1.91477	0.32684
SLC23A2	-1.91324	0.326938
SNRPF	-1.91281	0.327005
GATM	1.90924	0.327006
LYVE1	1.91139	0.327012
SMURF1	-1.90834	0.32717
NUPR1	1.91189	0.327188
GTPBP3	-1.91143	0.327274
HOPX	-1.90926	0.32729
FANCG	-1.90781	0.327325
TNR	1.91199	0.327403
TSPAN15	-1.90838	0.327445
SLC25A13	-1.90928	0.327576
USP49	-1.91011	0.327788
SDS	-1.90937	0.327803
TESK2	-1.90947	0.328018
LRRC6	1.90468	0.32971
CDKN1C	-1.90355	0.330394
PBRM1	1.9015	0.330951
GRIK1	-1.90245	0.331041
UBE2G2	1.90161	0.331156
TMF1	1.90186	0.331254
F7	-1.89677	0.332032
PRPSAP1	1.8969	0.332215
GAR1	-1.89722	0.332244
CEPT1	1.89742	0.332367
VLDLR	-1.89383	0.332443
CYBA	-1.89901	0.332496
TRAF6	1.89438	0.332575
DKKL1	-1.89926	0.332585
FECH	-1.89501	0.332625
HOXD1	-1.89745	0.332642
DNAJB1	1.89394	0.33265
PIK3C2A	1.89453	0.332736
LIN7C	1.89513	0.332827
CHRNA7	-1.89748	0.332922
ENOPH1	-1.89814	0.332942
ABHD3	1.89523	0.333043
AIMP2	-1.89757	0.333137
RAB21	1.89221	0.333556
USP13	-1.89118	0.334143
CEP164	-1.89016	0.334425
METRN	-1.89027	0.334622
PFKFB3	1.8894	0.334772
ACADS	-1.88741	0.335005
LSAMP	1.88758	0.335164
PREX2	1.88768	0.335367
CALCR	-1.88775	0.335603
SPON1	1.88803	0.335661
CALCB	-1.88595	0.335994
BAD	-1.88528	0.336295
HDAC4	-1.88441	0.336456
TRA2A	1.88474	0.336471
MFSD7	-1.88301	0.337086
SRM	-1.88323	0.337189
TYW1	-1.88054	0.338022
ACAP1	-1.88073	0.338154
ANKRD49	1.88103	0.338188
ATG2B	1.88125	0.338306
C16orf59	-1.87984	0.338334
SMAD4	1.87942	0.338398
PCIF1	-1.87705	0.339283
LMF1	-1.87735	0.339317
EPS8L2	-1.87766	0.339348
DNALI1	1.87583	0.339449
WISP1	-1.87651	0.339464
ACAP2	1.87774	0.339575
SLC9A7	1.87585	0.339732
ASPM	-1.87476	0.33979
ILF3	1.87483	0.340027
MDN1	1.87269	0.341298
DEF6	-1.87098	0.342201
CCR6	-1.87131	0.342207
CD46	1.86992	0.342837
ARHGEF6	1.86869	0.343331
TMEM208	-1.86793	0.343396
SPON2	-1.86884	0.34349
TPSG1	-1.86802	0.343615
NBL1	-1.86491	0.343693
PRRG3	1.86503	0.343877
THRA	1.867	0.343916
ELN	-1.86664	0.343935
NCAPH	-1.86581	0.344084
ST6GAL1	1.86507	0.344136
DPH2	-1.86532	0.344219
PMF1	-1.8659	0.344305
MAN1B1	-1.86379	0.344373
TNFSF13	-1.86243	0.34529
TOPORS	1.86193	0.345434
TCEB1	-1.86121	0.345784
WDR46	-1.86077	0.345865
CYP7B1	1.86018	0.346092
PGAP2	-1.85913	0.346447
EGFR	1.85866	0.346564
ASPSCR1	-1.8583	0.346589
ZNF224	1.85788	0.346668
NR2F2	-1.85916	0.346711
KCNMB4	1.85619	0.347295
FPR3	-1.85639	0.347409
ALAS1	-1.85642	0.347677
CD53	1.85529	0.347814
CKAP4	-1.85238	0.348073
SAV1	1.85149	0.348276
FHL2	-1.85243	0.348314
DZIP1	1.8531	0.348317
NR1D2	1.85164	0.34844
SIT1	-1.85326	0.348459
SLC35E1	1.85254	0.348511
DTNA	1.85088	0.348525
KDELR3	-1.85333	0.348698
SLC20A2	-1.85346	0.348874
FCHSD2	1.85359	0.349057
ANGPT2	1.84982	0.349173
NOSIP	-1.8494	0.349256
NPAS1	-1.84836	0.349888
PAN2	1.84764	0.34995
INHA	-1.84793	0.34999
LAMB3	-1.84408	0.350761
MAD2L1BP	-1.84633	0.350813
MMD	-1.84355	0.350933
MED16	-1.84415	0.350986
CDKL2	1.84428	0.351167
DDX6	1.84491	0.351191
PREPL	-1.84513	0.351289
CSTF1	-1.84443	0.351321
NFE2L3	-1.8453	0.351438
GP1BA	-1.84005	0.353752
NR1H4	-1.83861	0.35387
FJX1	-1.83956	0.353898
FAM111A	1.83906	0.354055
EPB41L4A	1.83774	0.354066
LMAN1	1.83867	0.354106
MRPL12	-1.83796	0.354161
RDH5	-1.83715	0.354305
GAN	1.83638	0.354715
SH3TC2	-1.835	0.354786
PPM1D	1.83521	0.354887
MFN2	-1.83533	0.355069
DEK	1.8355	0.355213
RAD17	1.8342	0.355235
ZNF318	1.83324	0.355792
MAP3K7	1.83116	0.356503
ESPN	-1.83141	0.356563
WDR59	1.83163	0.35666
CEBPB	1.8317	0.356891
DMPK	-1.82991	0.357051
TRIM52	1.82947	0.357152
ZMPSTE24	1.83002	0.357245
COBL	1.82764	0.358215
APBA1	1.8279	0.358266
HERC5	1.82631	0.35885
CHP2	-1.82597	0.35887
ITSN1	1.82646	0.359001
EPCAM	-1.82487	0.359274
CHD9	1.82496	0.359497
ATXN3	1.82423	0.35957
NCOR1	1.82056	0.360001
CYP2C18	-1.82084	0.360047
DHRS2	-1.82232	0.360148
DAB2	1.8213	0.360206
CNNM4	-1.82085	0.360323
CELF2	1.8218	0.360337
OLIG2	-1.82274	0.360344
SLC39A14	1.82239	0.360377
MCRS1	-1.82132	0.360484
QPCTL	-1.82281	0.360569
COL15A1	-1.81819	0.360702
FKBPL	-1.81828	0.360906
DDX18	1.8192	0.360944
MYNN	1.81846	0.361042
HIST3H2A	-1.81875	0.361066
HERPUD1	1.81724	0.361264
EDA2R	-1.8169	0.361294
F12	-1.81605	0.361488
TTC12	-1.8162	0.361637
RPA3	-1.81463	0.3619
TAOK3	1.8147	0.362126
YIPF3	-1.81484	0.362296
SCAMP3	-1.81272	0.362783
SCAP	-1.81307	0.363037
BLOC1S1	-1.81274	0.363052
STEAP4	-1.81149	0.363614
MYOM2	-1.81117	0.363615
NUDT15	-1.81071	0.363748
ARMCX5	-1.80998	0.364141
LILRB3	-1.8084	0.364716
CST6	-1.80794	0.364857
STX2	1.80853	0.364891
DDOST	-1.80862	0.365102
URM1	-1.80612	0.365673
ADAR	1.80569	0.365774
TDG	-1.80653	0.365867
ZYX	1.80522	0.365913
GJB1	-1.80613	0.365951
ZNF593	-1.8044	0.366095
NACC2	1.80463	0.366168
SAP30	-1.80367	0.366193
GDPD5	-1.80394	0.366226
H3F3B	-1.80316	0.366366
STK38	1.80047	0.368296
POLE3	-1.7991	0.368407
FRS2	1.79876	0.36843
C12orf10	-1.80048	0.36858
ACTL7B	-1.79921	0.368601
PLLP	-1.79975	0.368681
BDKRB1	-1.79931	0.368791
CCDC53	-1.79603	0.370396
CCK	-1.79611	0.370605
COX4I1	-1.79534	0.370753
NINJ2	-1.79487	0.370909
COLEC11	-1.79406	0.37138
FABP4	-1.792	0.372431
GABRQ	1.7926	0.372457
TRIM27	1.79218	0.372557
TIMP2	-1.78958	0.374082
FAM89B	1.78988	0.3741
CCDC81	1.78761	0.375672
POLA2	1.7863	0.376614
NCF4	-1.78572	0.376884
CLCNKB	-1.78497	0.377297
TNFRSF21	-1.78276	0.378524
ARHGEF11	1.78324	0.378653
TMEM53	-1.78228	0.378689
APOBEC1	-1.78102	0.378721
KIAA0753	1.78278	0.378804
SYNC	-1.78109	0.378948
LOX	1.78029	0.379134
KIF1B	1.78116	0.379171
DLG1	-1.77984	0.379266
KANK1	1.7795	0.379291
PDPK1	1.78129	0.379334
TAS2R14	-1.77876	0.379409
CTDSPL	1.77899	0.379485
ICOSLG	-1.77485	0.379631
LIMS1	1.7782	0.379654
FAM13A	1.77743	0.379797
NFIL3	1.77766	0.379874
SAG	-1.77578	0.379906
SEMA4F	1.77486	0.379916
ZNF589	1.77635	0.37995
TUBG1	-1.77688	0.380041
SLC15A2	1.77593	0.380055
WIF1	-1.77645	0.380148
ASCL1	1.77488	0.380184
CNN2	-1.77511	0.380255
SLC5A6	1.77059	0.383386
PPP1R13B	1.7695	0.383853
EPHA7	1.76904	0.384003
PCBP3	-1.76964	0.384007
HEMK1	-1.76789	0.384508
TOB1	1.76742	0.384669
ABT1	-1.76794	0.384752
RIMS3	1.7643	0.385058
TRAFD1	1.76609	0.385078
ERBB4	1.76634	0.385125
MCPH1	1.76663	0.385138
TTPA	1.76444	0.385213
SERP1	1.76487	0.385376
ZNF839	-1.7651	0.385437
G6PC3	-1.76444	0.385494
C1S	1.76527	0.385566
KCNN3	1.76316	0.385871
KCNA6	1.76252	0.38591
SYT5	-1.76281	0.385915
TOR3A	-1.76139	0.386134
RABGGTA	-1.76059	0.386317
TRRAP	1.76139	0.386415
AHCYL1	1.76165	0.386464
TOP2B	1.75888	0.386496
TACC2	-1.76069	0.386506
GALR3	-1.75912	0.386555
KRT9	-1.75923	0.386744
LTF	-1.75948	0.386788
BAIAP2	1.75966	0.386913
ENDOG	-1.75783	0.387228
GUK1	-1.75629	0.388408
VARS	-1.75563	0.388477
HINFP	1.75371	0.388607
TRIM45	-1.75429	0.388613
DDX54	-1.75573	0.388667
ISOC2	-1.75453	0.388675
CFHR2	-1.75482	0.388687
KEAP1	1.75507	0.388742
AGRP	-1.75382	0.388784
NEDD9	1.75263	0.389349
TTC30A	-1.75139	0.389966
PPM1A	1.75091	0.390141
CNTD2	-1.75146	0.390191
ADRA1B	-1.74818	0.392199
OR2S2	-1.74822	0.392445
ICMT	-1.74697	0.392513
ATP11B	1.74738	0.392688
PSMA2	1.747	0.392773
MED9	-1.74525	0.393035
TFF1	-1.74542	0.393156
RANBP9	1.74587	0.3933
TRIM38	1.74551	0.393354
STAM2	1.74432	0.393659
SRC	1.74352	0.394156
SPATA20	-1.73977	0.39523
CEP76	1.7399	0.395389
E2F8	-1.74015	0.395427
EFCAB6	1.73921	0.395492
MYL7	-1.74032	0.395542
CRNKL1	1.73873	0.395675
HOXB5	-1.74047	0.395683
FOXN3	1.74054	0.395899
TRAK2	-1.74078	0.395958
MAP4K4	1.73808	0.396023
EIF5	1.73778	0.396032
CDC123	-1.74085	0.396172
HS3ST3B1	-1.74102	0.396289
DEXI	-1.73705	0.396448
CLIP2	1.73631	0.396875
CWC25	1.735	0.397862
EXOSC4	-1.73319	0.398197
CENPJ	1.73426	0.398294
TMEM47	1.73269	0.398396
CANT1	-1.73325	0.39842
FNBP4	1.73372	0.398534
HBQ1	-1.7334	0.398556
TRIM9	1.73204	0.398748
C1orf216	-1.73172	0.398774
PIGA	1.73061	0.39929
UBE2I	-1.73081	0.399381
DNM3	-1.72963	0.399953
USP10	1.72882	0.400444
SPEF1	-1.72744	0.400955
KIF25	-1.72798	0.400987
ZNF84	1.7269	0.401191
ADCY3	-1.72747	0.401211
RPS6KA6	1.72589	0.401326
PDE1A	-1.72627	0.401517
RFC5	-1.7259	0.401596
CD34	1.72467	0.401669
SELE	-1.72496	0.401678
RPL22	-1.72328	0.401895
CYP24A1	-1.72499	0.401934
ZNF134	1.72338	0.402081
CRY1	1.72347	0.402276
RALGAPA1	1.72243	0.40246
DHX58	-1.72356	0.402471
SLC3A1	-1.7217	0.402897
HMGN1	-1.71973	0.403708
EEF1D	-1.72039	0.403907
PTH2R	1.71977	0.403957
HLA-F	-1.71995	0.40406
TFPT	-1.719	0.404132
CRIP1	1.71707	0.404623
TTBK2	1.71779	0.404773
NLRP2	-1.71716	0.404816
CEBPD	1.71802	0.404816
TM4SF5	-1.71741	0.40486
ATAT1	-1.71639	0.405002
ABHD11	-1.7161	0.405007
SUGP1	-1.71577	0.405065
MPG	-1.71509	0.405151
RDH11	1.71537	0.405169
AP4E1	1.71418	0.4052
GSR	1.71466	0.405297
ZMIZ1	1.71434	0.405324
KLHL4	-1.71318	0.405888
OMD	1.71187	0.406034
HTR2B	-1.7121	0.406089
PGLYRP1	-1.71261	0.406152
XYLT2	-1.71224	0.406234
TAS2R4	1.71088	0.406714
MYCT1	1.71032	0.406989
KLHL26	-1.70966	0.40735
HSPB8	1.70848	0.408252
TPBG	-1.70761	0.408556
NPDC1	-1.70774	0.408712
ZNF668	-1.70667	0.409206
PPP2R2D	1.70559	0.410004
AMZ2	1.70511	0.410196
CASP7	1.70418	0.410574
SLC26A4	-1.70443	0.410602
LARP6	-1.70304	0.411426
HMMR	-1.70241	0.411497
PLEKHA5	1.70204	0.411575
TRIO	1.70253	0.411654
DPEP2	-1.70161	0.411724
ZCWPW1	-1.70093	0.411833
AMD1	1.70111	0.411939
VIM	1.69981	0.412105
CCDC93	1.69983	0.412367
YIPF2	-1.69993	0.412544
OAZ1	1.69888	0.41273
FTCD	-1.69814	0.413192
PKN2	1.69723	0.413816
PACSIN3	-1.6969	0.413855
IRX4	-1.69588	0.414597
TRIM8	1.6954	0.414807
MAP3K2	1.69323	0.414999
ITIH1	-1.69402	0.415061
MFAP5	-1.6945	0.415145
CDH13	-1.69415	0.415214
SECISBP2	1.69356	0.415237
GOLGB1	1.69326	0.415255
FGFR4	-1.69465	0.415279
ZKSCAN4	-1.69166	0.415443
SRF	-1.69182	0.415564
PDXK	1.69198	0.415687
FAM3A	-1.6922	0.415753
ATG12	-1.69094	0.415877
SWAP70	1.68944	0.4168
ID3	1.6888	0.416874
SPAG9	1.6895	0.417012
CACNA1S	-1.68886	0.417094
AGBL2	1.68755	0.417867
PRR13	-1.68626	0.418618
STON1	1.68649	0.418662
APOM	-1.68577	0.418834
CDKN1B	1.68489	0.419165
RND1	-1.68455	0.419222
PNPLA6	1.6849	0.419436
TRAF3IP2	1.68351	0.419991
CTCF	1.68222	0.420727
LGALS2	-1.68225	0.420978
RAB31	1.6802	0.421639
FAM83E	-1.68031	0.421803
SLC30A1	1.68086	0.42181
HIVEP2	-1.67857	0.421881
SLC25A15	-1.68045	0.421944
TACR2	-1.67929	0.421996
OPA3	-1.67896	0.422045
BTN2A2	-1.67867	0.422058
IL17RC	-1.67949	0.422076
PTPN7	-1.67461	0.425338
ZC3H11A	1.67481	0.42542
WNT4	-1.67369	0.425999
PCID2	1.67311	0.426031
CLSTN1	1.67324	0.426189
CDHR2	-1.67072	0.427614
PNKP	-1.67119	0.427704
CR2	-1.67089	0.427717
TBC1D19	1.66974	0.428345
ZBED4	1.66942	0.428395
BUB1B	-1.66878	0.428479
KCNJ12	-1.66826	0.428728
SLC45A2	-1.66879	0.428751
SPP1	1.66726	0.429184
SESN1	1.6669	0.429275
RAI2	-1.66726	0.429463
S1PR2	-1.66416	0.429846
CCL2	1.66605	0.429872
CAB39L	1.66425	0.430026
SAA2	-1.6646	0.430238
KDM4B	-1.66432	0.430243
USP3	1.66541	0.430251
S100A14	-1.66486	0.430255
IL7	-1.6651	0.430285
NFIB	1.66343	0.430313
CLSTN2	1.66092	0.432614
ASTE1	-1.66018	0.433099
GPC4	1.65942	0.433596
RETN	-1.65779	0.434438
SSTR1	-1.658	0.43451
PTPRH	-1.65827	0.434513
FLVCR2	-1.65711	0.434584
CBL	1.65737	0.434593
DNMBP	1.65625	0.435197
KDM3A	1.65568	0.435207
TMOD2	1.65586	0.435314
ORAI2	-1.65389	0.436799
GRK6	-1.65291	0.437539
RDH16	-1.65017	0.439526
FOLR2	-1.65066	0.439584
PGLS	-1.65025	0.439736
CHMP1A	-1.64811	0.439988
KRT7	-1.64773	0.440098
KCTD2	1.64736	0.440199
UBTD1	-1.64812	0.440267
PARVA	1.64859	0.440338
CDC73	1.64896	0.440513
2018-09-04	-1.64814	0.440528
EVI2B	1.64859	0.44062
PCDHGA1	1.64596	0.441098
B3GAT1	-1.64618	0.44115
C9orf40	-1.64561	0.441179
SH3GLB2	-1.64521	0.441323
SARS2	-1.64462	0.441659
IGFBP2	-1.6434	0.442093
FAM134B	-1.64393	0.442101
ENOSF1	-1.64362	0.442144
STX6	-1.63955	0.44216
RAB38	-1.64138	0.442218
COX6A2	-1.63967	0.442321
ROGDI	-1.64236	0.442331
SIX6	-1.63907	0.442387
ZC3H15	1.642	0.442419
CYTH1	-1.64145	0.442432
DLC1	1.64249	0.44247
ZBTB5	1.63872	0.442478
PTPRS	-1.63976	0.442503
TRIP4	1.64268	0.442554
APC	1.6405	0.442574
RNF144A	1.64075	0.442593
CRAT	-1.6415	0.442658
RBP1	-1.63983	0.442714
ASB13	-1.6401	0.44272
TUB	-1.63766	0.443022
SLC35E3	-1.63789	0.443067
TNFRSF11B	1.63718	0.443248
PRPF3	1.63504	0.444631
NIPA2	1.63542	0.444806
TRAT1	-1.63509	0.444868
C14orf79	-1.63184	0.447143
UBR5	1.63186	0.4474
GTF3C3	1.63132	0.447412
LAMP1	1.63088	0.44759
RBBP5	1.63192	0.447623
AKR7A2	-1.63036	0.447851
MRPL11	-1.629	0.448736
EIF2B2	1.62901	0.449006
PTPRZ1	1.62809	0.449143
EPHB2	-1.62822	0.449294
TAF13	1.62729	0.449429
CSNK1G3	1.62734	0.449652
THAP3	-1.62546	0.449957
CITED1	-1.62588	0.450078
TCF21	-1.62558	0.450111
CHAF1B	-1.62602	0.450205
TERF2IP	1.62626	0.450228
BARX2	-1.62479	0.450392
PAIP1	-1.62447	0.450452
TSSK1B	-1.62366	0.450463
TFPI	1.62335	0.450516
ZBTB17	-1.62382	0.45058
HIST1H3D	1.62389	0.450787
CCHCR1	-1.62274	0.450876
TNPO3	1.62202	0.451369
FOXH1	-1.62159	0.45155
GUCA1B	-1.62121	0.451666
LDHC	-1.62076	0.451868
FUBP1	1.61972	0.452688
CCNB1	-1.6193	0.452857
HTR7	-1.61903	0.452858
SLC12A2	-1.61812	0.453555
NCLN	-1.61518	0.453873
KLK7	-1.61488	0.453915
PLA2G6	-1.61608	0.454025
ZZEF1	1.61628	0.454102
MDC1	-1.61523	0.454107
JAKMIP2	1.61567	0.454194
UPF3A	-1.61535	0.45425
MTMR2	-1.61636	0.454292
ATP6V0A4	-1.61688	0.454299
DIRAS3	-1.61422	0.454336
SLC16A5	-1.61702	0.454424
MCOLN1	-1.61639	0.454541
GTPBP8	-1.61374	0.454562
AKR1C1	1.61132	0.455747
HSPA1B	1.61143	0.455915
AKT1	-1.6122	0.45593
SFTPC	-1.61146	0.456159
USP47	1.6115	0.456393
GTF3A	1.61039	0.456462
ARL4D	-1.60972	0.456619
KLRC3	-1.60985	0.456754
NMT1	1.60829	0.457846
SHANK2	-1.60732	0.458037
CHST3	1.607	0.458103
PTH1R	-1.60669	0.458152
ZFPL1	-1.60773	0.458153
UBA7	-1.60636	0.458221
RHD	-1.6074	0.458231
RING1	1.6055	0.45886
GPX2	-1.6046	0.459542
COPE	-1.6042	0.459681
CRYM	-1.6039	0.459733
N4BP2L2	1.6015	0.459785
FBXO11	1.60196	0.459851
HIPK3	1.60212	0.459958
KCNMA1	1.59973	0.460004
TLX2	-1.60155	0.46001
ALDH2	1.60311	0.46002
WWP2	1.60228	0.460063
USP46	1.59993	0.460077
SMURF2	-1.60329	0.460101
SLC19A2	-1.60007	0.460203
RSL24D1	-1.60266	0.46022
FAAH	-1.60239	0.460224
RASL12	1.60076	0.460291
ARSD	-1.60048	0.46031
MECP2	1.60018	0.460361
CNPY3	1.59847	0.461092
PLIN2	1.59808	0.461246
BAG3	1.59776	0.461316
CAPRIN2	1.59647	0.462143
HIST1H4C	1.59669	0.462186
TRAF3IP3	-1.59542	0.463001
HARS2	1.59478	0.463411
DCTN6	-1.59337	0.464103
PPP2R5A	1.59376	0.46423
NGLY1	1.59343	0.46431
BRE	-1.59095	0.465039
RRP1B	1.5922	0.46508
KCNE4	1.59124	0.465279
STAU1	1.59098	0.465285
MTHFR	1.59148	0.465301
POLM	-1.59156	0.46549
MTX1	-1.58991	0.465881
CD1E	-1.58958	0.465961
SLC2A2	-1.58914	0.466155
SLC26A3	-1.58785	0.466443
PDLIM5	1.58861	0.466447
EMILIN2	-1.5883	0.466507
GIMAP4	1.58786	0.466707
ALG9	-1.58558	0.467513
COX5B	-1.58625	0.467624
SERPINB5	-1.5852	0.467657
APAF1	1.58562	0.467743
MXRA5	-1.58587	0.467753
RHOBTB1	-1.58629	0.467854
CCDC71	-1.5843	0.468087
NCAPD3	1.58446	0.468197
GLRX3	-1.58151	0.468893
ZNF331	-1.58239	0.46905
ZNF277	1.58152	0.469164
DENND4C	1.58169	0.469253
QPRT	-1.58293	0.469293
SLC27A6	1.58239	0.469322
CD44	1.58171	0.469509
PTGER4	-1.58241	0.469574
PDHB	-1.57712	0.470107
PCDHA9	-1.57849	0.470267
PPP1R10	1.57871	0.470288
DNAH3	1.5782	0.470308
COL11A1	1.57719	0.470311
COPB1	1.57662	0.470378
RNPS1	1.57788	0.470385
ARFGEF2	1.57729	0.470477
SLC22A4	-1.57878	0.470489
MSH2	-1.57613	0.470632
RHOBTB3	1.57538	0.470633
CALB1	-1.57738	0.470647
MEGF8	-1.57885	0.470681
CCT4	1.57348	0.470761
KDM2A	1.57902	0.47078
AMBP	-1.57548	0.470791
CCPG1	1.57495	0.470819
SLC2A9	-1.5756	0.470937
AARS	1.57908	0.470984
FGFR3	1.57352	0.470994
TBC1D1	1.57369	0.47109
IFI16	1.57255	0.471206
DCAF7	1.57909	0.471257
CHI3L1	1.57272	0.471304
APOL5	-1.57373	0.471314
AGPAT4	-1.57381	0.471507
XRCC1	-1.57397	0.471611
FMR1	1.57144	0.471875
NDUFB1	-1.57158	0.471998
UBA1	1.57084	0.472255
PROC	-1.56903	0.472304
PALLD	1.57027	0.472318
IL6ST	1.56916	0.472428
HCFC1R1	-1.56853	0.472582
RPSA	-1.57027	0.47259
DHX15	1.56924	0.472614
GORASP1	-1.56971	0.472647
EXOC3	-1.56945	0.472659
GZMM	-1.56763	0.473275
GRHPR	-1.5665	0.474229
PCOLCE2	-1.56539	0.475159
USP18	-1.56461	0.475741
CNP	-1.56356	0.476349
KRT1	-1.56376	0.4764
PMEPA1	1.5624	0.47653
PROCR	-1.56309	0.476581
GNA13	1.5627	0.476736
PRPSAP2	1.56244	0.47676
DOLPP1	-1.5604	0.477879
ST3GAL1	1.56091	0.477879
ASGR1	-1.56042	0.478136
ZP3	-1.55803	0.478561
KRT84	-1.55871	0.478623
ARHGEF38	-1.55916	0.478686
RPE65	-1.55938	0.478717
SRRM2	1.55882	0.478774
EGFL6	-1.55807	0.478787
LIFR	1.55751	0.478874
IKBKE	-1.55816	0.478953
ZNF7	-1.55614	0.479013
NAT6	-1.55703	0.479124
FPGS	-1.55677	0.47914
POLA1	1.55652	0.47914
FBXW4	-1.55626	0.479145
ACTC1	-1.55504	0.479397
DOCK9	1.55507	0.479637
CDX1	-1.55518	0.479789
ZNHIT2	-1.55399	0.48029
EPRS	1.55126	0.481942
ASRGL1	-1.55148	0.481975
SLC22A5	1.55218	0.482003
PAPPA	-1.55154	0.482177
CNTLN	1.55177	0.482187
NFKB1	1.55018	0.482865
ZFPM2	1.54871	0.483413
FICD	-1.54819	0.483442
BIRC7	-1.54839	0.483486
CRABP2	-1.54878	0.483604
PFKL	-1.54911	0.483784
ANKRD7	1.54882	0.48383
MORN1	-1.54672	0.483985
ADCY9	1.54675	0.484213
MRE11A	1.54511	0.484398
HCLS1	1.54606	0.484435
MED23	1.54677	0.484465
CEP97	1.54695	0.484547
RBM4B	1.54515	0.484625
CDX2	-1.54519	0.484855
JAK2	1.5453	0.484998
HDAC11	-1.54388	0.485487
TAB1	1.54243	0.486264
TNNC2	-1.54263	0.486318
EMX2	1.54186	0.48634
AK4	-1.54269	0.486524
CTNND1	1.54189	0.48658
DDX47	1.5412	0.48681
SLC7A4	-1.54093	0.486838
TRIP10	1.54061	0.486914
PTP4A3	-1.53915	0.488287
EIF1	1.53837	0.488338
ZNF556	-1.53857	0.488382
EMP1	1.53797	0.4885
EDEM3	1.53744	0.488552
DSN1	-1.53862	0.488592
NUSAP1	-1.53756	0.488686
PARL	-1.53689	0.488889
BMPR1B	1.53643	0.48913
PCDHGC5	1.53571	0.489399
MAGEA10	-1.53587	0.489489
RGS2	-1.53528	0.489599
SPINK4	-1.53466	0.490026
POP7	-1.53334	0.490145
REG1A	-1.53364	0.490351
SAP30BP	1.53193	0.490356
SUOX	1.53167	0.490368
SUV39H1	-1.53338	0.49037
OPLAH	-1.53287	0.490399
BLVRA	-1.53108	0.490484
NUDT1	-1.53369	0.490566
SEC11A	-1.53391	0.49059
CDK20	-1.53195	0.490598
DLK1	-1.53119	0.490641
HSPA1L	1.53198	0.490839
ETV5	-1.53202	0.491064
APOLD1	1.53018	0.491214
ZNF133	-1.52983	0.491343
F8	-1.52953	0.491409
HIST1H4E	1.52913	0.491585
HDHD3	-1.52884	0.491636
WDR19	1.52856	0.491682
CHRNA3	-1.52804	0.491997
ZNF529	-1.52736	0.492214
ZNF423	1.52756	0.492258
CCKBR	-1.52465	0.494945
MTA2	1.5226	0.495368
ZHX3	1.52297	0.495483
C10orf10	1.52199	0.495504
SHC3	-1.52339	0.495552
RFC2	-1.52312	0.495582
MPP5	1.52262	0.495606
MALT1	1.52211	0.495633
MRM1	-1.51989	0.495687
NOS2	-1.52153	0.49574
DIP2C	1.52342	0.495789
SIRT5	-1.51928	0.495846
SNAPC4	-1.52022	0.495857
MSN	1.52358	0.495883
PKP3	-1.51897	0.495916
IQSEC3	-1.51993	0.495916
CDKL5	1.52041	0.49592
PFAS	-1.52053	0.496049
GJC2	-1.5193	0.496087
GPR1	-1.52094	0.496131
HERC2	1.51847	0.496221
MX2	-1.52058	0.496261
SAR1B	1.51684	0.496687
ATP5SL	1.51756	0.496704
IRF8	1.51775	0.496758
E2F1	-1.51696	0.496827
CBX8	-1.51636	0.49696
TMEM39A	1.51703	0.497012
TARBP1	-1.51556	0.497049
TYRP1	-1.5152	0.497188
GON4L	1.51565	0.49722
PLA2G1B	-1.51582	0.497297
MRPS7	-1.51394	0.49834
RPP40	-1.51314	0.498978
CBS	1.51228	0.499671
ADAM28	1.51125	0.499772
SMC6	1.51145	0.499815
SYMPK	-1.51168	0.499819
ZNF189	-1.51189	0.499844
ZBTB48	-1.51063	0.499941
GATA6	-1.51027	0.500075
HEXA	1.51074	0.50008
ZZZ3	1.51003	0.500088
ATP5G3	-1.50761	0.500421
TMC6	-1.50762	0.500674
ZC3H7A	1.50923	0.500719
SATB1	1.50665	0.500721
KAZALD1	-1.50697	0.500882
SAT1	1.50623	0.500923
SPARC	1.50763	0.500934
PRKACB	-1.50832	0.500948
GALR2	-1.50665	0.500985
SLC28A1	-1.50837	0.501156
FRS3	-1.50764	0.501185
ISCA1	-1.50411	0.501192
DFFB	1.50779	0.501286
GMFG	-1.50493	0.501314
GLP1R	-1.50558	0.501377
CYP26B1	-1.50839	0.501411
AHCTF1	1.50413	0.501436
GCM2	-1.50505	0.501444
MS4A1	-1.50454	0.50149
MPDU1	-1.50522	0.501515
TSPAN14	1.50413	0.501697
OGG1	-1.50301	0.501897
CDK10	1.50314	0.502003
PDK1	1.49931	0.504728
HSPB3	-1.50023	0.504746
TIPARP	1.49995	0.504796
MGAT1	1.49779	0.504852
CDT1	-1.4994	0.504889
MYCBP	-1.49958	0.504962
TJP2	1.49784	0.505063
RBM41	1.49823	0.505144
MMP24	-1.49844	0.505175
ALG13	1.49859	0.505273
RASSF1	-1.49787	0.505292
STAT5A	1.49679	0.505729
CYCS	-1.49619	0.505876
ZNF26	1.49626	0.506064
RBL1	1.49475	0.50672
FASTK	-1.49516	0.50678
LPXN	-1.49485	0.506872
RASL10A	-1.49313	0.507759
TMEM176A	1.49352	0.507848
SUMO1	-1.49316	0.507993
KCNF1	-1.49246	0.50825
MCTP1	1.49199	0.508524
RALGAPB	1.49051	0.509927
RAD54B	1.48977	0.510243
POSTN	-1.48981	0.510461
KCNK12	-1.48836	0.511583
PER3	1.48789	0.511853
TMBIM6	1.48715	0.512432
COL9A3	-1.48683	0.51253
COL17A1	-1.48648	0.512667
RFC4	1.48488	0.514234
GLS	1.48433	0.51461
HESX1	-1.48381	0.514667
AMN	-1.48403	0.514687
EPB41L1	1.48268	0.514897
ADRM1	-1.48282	0.515009
MS4A6A	1.48283	0.515263
TRPV2	-1.48298	0.515348
HNRNPA2B1	1.48172	0.515728
EPO	-1.48021	0.516389
GTPBP2	-1.48031	0.516549
AKR1B1	-1.48066	0.516676
KCNA3	1.47968	0.516738
PRPF4B	1.48034	0.516772
LIG1	-1.47922	0.516994
PAX3	-1.4769	0.518582
PLVAP	-1.47706	0.518656
IRX5	-1.4755	0.518864
ABCD4	1.47711	0.518874
DYRK2	-1.47569	0.518904
CENPQ	-1.47722	0.519004
FUCA1	-1.4749	0.519015
EIF1B	-1.47513	0.519018
GNPAT	1.47412	0.519116
MMP9	-1.47389	0.519123
E2F6	1.47572	0.519143
SELL	1.47442	0.5193
NPTX2	1.47419	0.519311
RBM17	1.47347	0.519344
ABHD5	1.47573	0.519396
DNAJC4	-1.47581	0.519566
CHD3	1.4711	0.520762
CHRM2	1.47185	0.520936
TCTA	-1.47112	0.520999
NEBL	1.47061	0.521052
LRRC36	-1.47143	0.521166
HIST1H2BH	-1.4712	0.521169
NR5A2	-1.4691	0.521206
DNAJC3	1.46929	0.521259
DPEP3	-1.46865	0.521458
PUM2	1.46932	0.521478
CHMP2B	-1.46996	0.521538
AKIRIN1	1.46962	0.521665
GNAS	1.46937	0.521687
SPATA2	1.46766	0.522347
SERPINB6	1.46504	0.523531
KLHL3	1.46458	0.523535
PRKD1	1.46608	0.523657
KIF20A	-1.46462	0.523754
OSTF1	-1.46507	0.523764
ITIH5	1.46608	0.52392
SLC22A14	-1.46561	0.523931
C8orf4	-1.46509	0.524005
SMC4	-1.46377	0.524209
TRAPPC9	-1.46329	0.524239
PAEP	-1.46509	0.524269
GOLGA3	1.46343	0.524337
TMEM8A	-1.46293	0.524394
CPB2	-1.46258	0.524526
PTAFR	1.46069	0.524896
TMEM5	-1.46089	0.52493
FAM107A	1.46101	0.52505
CELA2A	-1.4603	0.525078
PCDHAC1	-1.46121	0.525085
RAB8A	1.46132	0.525216
SLCO4A1	1.45923	0.525262
CDV3	1.46146	0.525312
PCYT1B	-1.4594	0.525337
CASK	1.45894	0.525339
[truncated: 8,097 more rows]

## Sheet: pathway analysis
Database	Gene set	GSEA Score	P value	FDR
BioCarta_2016	Stat3_Signaling_Pathway_Homo_sapiens_h_stat3Pathway	0.7782	0.0079515	0.046457
BioCarta_2016	Role_of_EGF_Receptor_Transactivation_by_GPCRs_in_Cardiac_Hypertrophy_Homo_sapiens_h_cardiacegfPathway	0.50873	0.0039233	0.045128
BioCarta_2016	PDGF_Signaling_Pathway_Homo_sapiens_h_pdgfPathway	0.55378	0.0067129	0.044047
BioCarta_2016	Angiotensin_II_mediated_activation_of_JNK_Pathway_via_Pyk2_dependent_signaling_Homo_sapiens_h_At1rPathway	0.52206	0.0032931	0.043113
BioCarta_2016	T_Cell_Receptor_Signaling_Pathway_Homo_sapiens_h_tcrPathway	0.46483	0.0015217	0.041762
BioCarta_2016	TGF_beta_signaling_pathway_Homo_sapiens_h_tgfbPathway	0.58683	0.004197	0.041251
BioCarta_2016	Keratinocyte_Differentiation_Homo_sapiens_h_keratinocytePathway	0.48328	0.0022109	0.039189
BioCarta_2016	Role_of_ERBB2_in_Signal_Transduction_and_Oncology_Homo_sapiens_h_her2Pathway	0.54896	0.0026252	0.037323
BioCarta_2016	Nuclear_receptors_coordinate_the_activities_of_chromatin_remodeling_complexes_and_coactivators_to_facilitate_initiation_of_transcription_in_carcinoma_cells_Homo_sapiens_h_rarrxrPathway	0.63812	0.0047795	0.036695
BioCarta_2016	CD40L_Signaling_Pathway_Homo_sapiens_h_cd40Pathway	0.75898	0.0046908	0.035839
BioCarta_2016	Gamma-aminobutyric_Acid_Receptor_Life_Cycle_Homo_sapiens_h_gabaPathway	0.70494	0.0042744	0.034292
BioCarta_2016	Bioactive_Peptide_Induced_Signaling_Pathway_Homo_sapiens_h_biopeptidesPathway	0.54044	0.0019759	0.033072
BioCarta_2016	FAS_signaling_pathway_(_CD95_)_Homo_sapiens_h_fasPathway	0.63187	0.0038519	0.032937
BioCarta_2016	MAPKinase_Signaling_Pathway_Homo_sapiens_h_mapkPathway	0.48562	0.00021739	0.032934
BioCarta_2016	Erk_and_PI-3_Kinase_Are_Necessary_for_Collagen_Binding_in_Corneal_Epithelia_Homo_sapiens_h_ecmPathway	0.57001	0.0013126	0.032741
BioCarta_2016	TNFR2_Signaling_Pathway_Homo_sapiens_h_tnfr2Pathway	0.74987	0.0027843	0.032294
BioCarta_2016	Bone_Remodeling_Homo_sapiens_h_ranklPathway	0.66374	0.0046948	0.032217
BioCarta_2016	Hypoxia-Inducible_Factor_in_the_Cardiovascular_System_Homo_sapiens_h_hifPathway	0.67673	0.003201	0.032082
BioCarta_2016	The_information-processing_pathway_at_the_IFN-beta_enhancer_Homo_sapiens_h_pcafpathway	0.56546	0.0019372	0.032012
BioCarta_2016	Signal_transduction_through_IL1R_Homo_sapiens_h_il1rPathway	0.53533	0.001507	0.030903
BioCarta_2016	Erythropoietin_mediated_neuroprotection_through_NF-kB_Homo_sapiens_h_eponfkbPathway	0.68549	0.0032072	0.029987
BioCarta_2016	Chaperones_modulate_interferon_Signaling_Pathway_Homo_sapiens_h_tidPathway	0.65853	0.0017047	0.016353
BioCarta_2016	Double_Stranded_RNA_Induced_Gene_Expression_Homo_sapiens_h_rnaPathway	0.71272	0.0006402	0.013356
BioCarta_2016	Rac_1_cell_motility_signaling_pathway_Homo_sapiens_h_rac1Pathway	0.57858	0.00021529	0.012222
BioCarta_2016	Integrin_Signaling_Pathway_Homo_sapiens_h_integrinPathway	0.59862	0.00021954	0.010733
BioCarta_2016	NF-kB_Signaling_Pathway_Homo_sapiens_h_nfkbPathway	0.69004	0.00044179	0.0027082
BioCarta_2016	Toll-Like_Receptor_Pathway_Homo_sapiens_h_tollPathway	0.63331	0.00021997	0.00083329
BioCarta_2016	NFkB_activation_by_Nontypeable_Hemophilus_influenzae_Homo_sapiens_h_nthiPathway	0.6647	0.00021603	0.00061108
BioCarta_2016	Rho_cell_motility_signaling_pathway_Homo_sapiens_h_rhoPathway	0.66082	0.00021954	0.00016666
CORUM	Respiratory_chain_complex_I,_mitochondrial_(mouse)	-0.61139	0.00093266	0.023491
CORUM	F1F0-ATP_synthase_(EC_3.6.3.14),_mitochondrial_(human)	-0.8871	0.00018706	0
CORUM	SMG-1-Upf1-eRF1-eRF3_complex_(SURF)_(human)	0.91246	0.0002089	0.048946
CORUM	DGCR8_multiprotein_complex_(human)	0.77322	0.0012826	0.01905
CORUM	TNF-alpha/Nf-kappa_B_signaling_complex_(RPL6,_RPL30,_RPS13,_CHUK,_DDX3X,_NFKB2,_NFKBIB,_REL,_IKBKG,_NFKB1,_MAP3K8,_RELB,_GLG1,_NFKBIA,_RELA,_TNIP2,__GTF2I)_(human)	0.72455	0.00086674	0.0082203
CORUM	SNF2h-cohesin-NuRD_complex_(human)	0.76136	0.00021668	0.0013162
CORUM	Large_Drosha_complex_(human)	0.73572	0.00021697	0.00013854
GO_Biological_Process_2017	cornification_(GO:0070268)	-0.51862	0.00018248	0.011645
GO_Biological_Process_2017	ATP_biosynthetic_process_(GO:0006754)	-0.7199	0.00018454	0.0030323
GO_Biological_Process_2017	mitochondrial_ATP_synthesis_coupled_proton_transport_(GO:0042776)	-0.70703	0.00055918	0.012112
GO_Biological_Process_2017	keratinization_(GO:0031424)	-0.53692	0.00018342	0.032862
GO_Biological_Process_2017	mitochondrial_respiratory_chain_complex_I_assembly_(GO:0032981)	-0.59813	0.00018772	0.0033131
GO_Biological_Process_2017	mitochondrial_electron_transport,_NADH_to_ubiquinone_(GO:0006120)	-0.63136	0.00018202	0.0026533
GO_Biological_Process_2017	digestion_(GO:0007586)	-0.56866	0.00018454	0.030857
GO_Biological_Process_2017	Golgi_organization_(GO:0007030)	0.52524	0.00022056	0.036229
GO_Biological_Process_2017	regulation_of_small_GTPase_mediated_signal_transduction_(GO:0051056)	0.45419	0.00022989	0.030932
GO_Biological_Process_2017	positive_regulation_of_blood_vessel_endothelial_cell_migration_(GO:0043536)	0.65235	0.0019638	0.030656
GO_Biological_Process_2017	cellular_response_to_amino_acid_stimulus_(GO:0071230)	0.70159	0.0014809	0.03022
GO_Biological_Process_2017	peptidyl-tyrosine_phosphorylation_(GO:0018108)	0.52873	0.00022056	0.029372
GO_Biological_Process_2017	positive_regulation_of_NIK/NF-kappaB_signaling_(GO:1901224)	0.72312	0.00065118	0.028212
GO_Biological_Process_2017	vascular_endothelial_growth_factor_receptor_signaling_pathway_(GO:0048010)	0.49967	0.00022427	0.026291
GO_Biological_Process_2017	cellular_response_to_laminar_fluid_shear_stress_(GO:0071499)	0.92489	0.00021286	0.023976
GO_Biological_Process_2017	hemopoiesis_(GO:0030097)	0.5996	0.00043545	0.023404
GO_Biological_Process_2017	positive_regulation_of_chemokine_production_(GO:0032722)	0.78486	0.00063613	0.022068
GO_Biological_Process_2017	protein_phosphorylation_(GO:0006468)	0.40891	0.00023719	0.020766
GO_Biological_Process_2017	execution_phase_of_apoptosis_(GO:0097194)	0.60529	0.00043582	0.020604
GO_Biological_Process_2017	cellular_response_to_DNA_damage_stimulus_(GO:0006974)	0.4623	0.00022366	0.016739
GO_Biological_Process_2017	regulation_of_cell_shape_(GO:0008360)	0.50179	0.00021954	0.016484
GO_Biological_Process_2017	in_utero_embryonic_development_(GO:0001701)	0.75508	0.00021533	0.0078885
GO_Biological_Process_2017	regulation_of_cellular_response_to_heat_(GO:1900034)	0.54211	0.00022467	0.0072214
GO_Biological_Process_2017	activation_of_MAPKK_activity_(GO:0000186)	0.69902	0.00021612	0.0057692
GO_Cellular_Component_2017	mitochondrial_respiratory_chain_complex_I_(GO:0005747)	-0.60761	0.00018457	0.00091287
GO_Cellular_Component_2017	mitochondrial_inner_membrane_(GO:0005743)	-0.42525	0.0001751	0.004426
GO_Cellular_Component_2017	mitochondrial_proton-transporting_ATP_synthase_complex_(GO:0005753)	-0.77985	0.00018625	8.3e-05
GO_Cellular_Component_2017	stress_fiber_(GO:0001725)	0.59151	0.0015204	0.043158
GO_Cellular_Component_2017	cyclin/CDK_positive_transcription_elongation_factor_complex_(GO:0008024)	0.82571	0.00063465	0.035411
GO_Cellular_Component_2017	ruffle_(GO:0001726)	0.56579	0.00022282	0.010879
GO_Cellular_Component_2017	chromosome_(GO:0005694)	0.63406	0.00064823	0.0070534
GO_Molecular_Function_2017	hormone_activity_(GO:0005179)	-0.60143	0.00037566	0.021141
GO_Molecular_Function_2017	NADH_dehydrogenase_(ubiquinone)_activity_(GO:0008137)	-0.627	0.00018636	0.014562
GO_Molecular_Function_2017	nuclear_hormone_receptor_binding_(GO:0035257)	0.60715	0.0017422	0.04292
GO_Molecular_Function_2017	mRNA_3'-UTR_binding_(GO:0003730)	0.53947	0.00086674	0.040353
GO_Molecular_Function_2017	RNA_polymerase_II_transcription_cofactor_activity_(GO:0001104)	0.67525	0.0017138	0.037284
GO_Molecular_Function_2017	NF-kappaB_binding_(GO:0051059)	0.66147	0.0017264	0.033976
GO_Molecular_Function_2017	histone_deacetylase_binding_(GO:0042826)	0.49349	0.00021968	0.024347
GO_Molecular_Function_2017	ligand-dependent_nuclear_receptor_transcription_coactivator_activity_(GO:0030374)	0.581	0.00064851	0.015881
GO_Molecular_Function_2017	RNA_helicase_activity_(GO:0003724)	0.78739	0.00021441	0.015437
GO_Molecular_Function_2017	protein_serine/threonine_kinase_activity_(GO:0004674)	0.41441	0.00023381	0.01499
GO_Molecular_Function_2017	dynein_complex_binding_(GO:0070840)	0.74089	0.00085233	0.014487
GO_Molecular_Function_2017	protein_kinase_activity_(GO:0004672)	0.44647	0.00022287	0.014288
GO_Molecular_Function_2017	disordered_domain_specific_binding_(GO:0097718)	0.70938	0.00021133	0.0094491
KEGG_2016	Oxidative_phosphorylation_Homo_sapiens_hsa00190	-0.52607	0.0001807	0
KEGG_2016	Parkinson's_disease_Homo_sapiens_hsa05012	-0.46669	0.00018218	0.0046156
KEGG_2016	Ribosome_Homo_sapiens_hsa03010	-0.4535	0.00036271	0.043155
KEGG_2016	Chronic_myeloid_leukemia_Homo_sapiens_hsa05220	0.41195	0.0015518	0.049514
KEGG_2016	NF-kappa_B_signaling_pathway_Homo_sapiens_hsa04064	0.40123	0.00066905	0.048373
KEGG_2016	Dorso-ventral_axis_formation_Homo_sapiens_hsa04320	0.55837	0.016508	0.04795
KEGG_2016	Acute_myeloid_leukemia_Homo_sapiens_hsa05221	0.43736	0.0051436	0.046908
KEGG_2016	Chagas_disease_(American_trypanosomiasis)_Homo_sapiens_hsa05142	0.38976	0.0017813	0.046838
KEGG_2016	Prostate_cancer_Homo_sapiens_hsa05215	0.39785	0.0026519	0.046824
KEGG_2016	Hepatitis_B_Homo_sapiens_hsa05161	0.37126	0.00065402	0.04667
KEGG_2016	Insulin_resistance_Homo_sapiens_hsa04931	0.40258	0.00089286	0.046124
KEGG_2016	Pertussis_Homo_sapiens_hsa05133	0.44041	0.00089127	0.045774
KEGG_2016	Pancreatic_cancer_Homo_sapiens_hsa05212	0.42986	0.00089127	0.045578
KEGG_2016	Toxoplasmosis_Homo_sapiens_hsa05145	0.3858	0.00045527	0.045528
KEGG_2016	Epstein-Barr_virus_infection_Homo_sapiens_hsa05169	0.36195	0.00022533	0.045108
KEGG_2016	Focal_adhesion_Homo_sapiens_hsa04510	0.3667	0.00022841	0.042225
KEGG_2016	mRNA_surveillance_pathway_Homo_sapiens_hsa03015	0.43271	0.0011089	0.041833
KEGG_2016	Hepatitis_C_Homo_sapiens_hsa05160	0.39903	0.00044673	0.039209
KEGG_2016	Viral_carcinogenesis_Homo_sapiens_hsa05203	0.38573	0.00023191	0.035569
KEGG_2016	Herpes_simplex_infection_Homo_sapiens_hsa05168	0.39256	0.00022957	0.031773
KEGG_2016	NOD-like_receptor_signaling_pathway_Homo_sapiens_hsa04621	0.52663	0.00043802	0.027779
KEGG_2016	Legionellosis_Homo_sapiens_hsa05134	0.48678	0.00065674	0.019997
KEGG_2016	Adherens_junction_Homo_sapiens_hsa04520	0.48116	0.00044733	0.019456
KEGG_2016	Influenza_A_Homo_sapiens_hsa05164	0.41962	0.0002292	0.018238
KEGG_2016	Measles_Homo_sapiens_hsa05162	0.43914	0.00022841	0.016252
KEGG_2016	MAPK_signaling_pathway_Homo_sapiens_hsa04010	0.39304	0.00022862	0.015582
KEGG_2016	MicroRNAs_in_cancer_Homo_sapiens_hsa05206	0.44929	0.00022578	0.015454
MSigDB_HALLMARK.v5.2	MYC_TARGETS_V2	-0.49273	0.0012906	0.003559
MSigDB_HALLMARK.v5.2	OXIDATIVE_PHOSPHORYLATION	-0.35435	0.00017753	0.018856
MSigDB_HALLMARK.v5.2	HEDGEHOG_SIGNALING	0.43682	0.037584	0.030596
MSigDB_HALLMARK.v5.2	ANDROGEN_RESPONSE	0.35375	0.0086417	0.029644
MSigDB_HALLMARK.v5.2	HYPOXIA	0.32544	0.00069767	0.023487
MSigDB_HALLMARK.v5.2	PI3K_AKT_MTOR_SIGNALING	0.37467	0.0027039	0.013541
MSigDB_HALLMARK.v5.2	APOPTOSIS	0.3636	0.00068571	0.0087538
MSigDB_HALLMARK.v5.2	TGF_BETA_SIGNALING	0.4356	0.0037118	0.0080615
MSigDB_HALLMARK.v5.2	TNFA_SIGNALING_VIA_NFKB	0.36529	0.00022978	0.0057499
MSigDB_HALLMARK.v5.2	MITOTIC_SPINDLE	0.39177	0.0002302	0.0022303
MSigDB_HALLMARK.v5.2	PROTEIN_SECRETION	0.45843	0.00022158	0.0010454
MSigDB_HALLMARK.v5.2	UV_RESPONSE_DN	0.45134	0.00022207	0.00055757
NCI-Nature_2016	Visual_signal_transduction:_Rods_Homo_sapiens_962c6b0e-6196-11e5-8ac5-06603eb7f303	-0.7159	0.00075019	0.0066091
NCI-Nature_2016	HIF-1-alpha_transcription_factor_network_Homo_sapiens_20ef2b81-6193-11e5-8ac5-06603eb7f303	0.4175	0.0034866	0.048708
NCI-Nature_2016	Internalization_of_ErbB1_Homo_sapiens_3aa9aafa-6194-11e5-8ac5-06603eb7f303	0.47344	0.0070547	0.045716
NCI-Nature_2016	S1P3_pathway_Homo_sapiens_7cb02d01-6195-11e5-8ac5-06603eb7f303	0.50718	0.011004	0.044551
NCI-Nature_2016	Trk_receptor_signaling_mediated_by_the_MAPK_pathway_Homo_sapiens_4980bb81-6196-11e5-8ac5-06603eb7f303	0.50503	0.0074676	0.040081
NCI-Nature_2016	FGF_signaling_pathway_Homo_sapiens_98ed0df6-6192-11e5-8ac5-06603eb7f303	0.44822	0.0015391	0.032927
NCI-Nature_2016	PDGFR-beta_signaling_pathway_Homo_sapiens_c901a3e4-6194-11e5-8ac5-06603eb7f303	0.39286	0.00065717	0.031231
NCI-Nature_2016	EGF_receptor_(ErbB1)_signaling_pathway_Homo_sapiens_NULL	0.50441	0.0066839	0.030521
NCI-Nature_2016	SHP2_signaling_Homo_sapiens_85755aa4-6195-11e5-8ac5-06603eb7f303	0.45585	0.0021515	0.027436
NCI-Nature_2016	RhoA_signaling_pathway_Homo_sapiens_5c6b5f5c-6195-11e5-8ac5-06603eb7f303	0.48179	0.0022124	0.024017
NCI-Nature_2016	Signaling_events_regulated_by_Ret_tyrosine_kinase_Homo_sapiens_e4431190-6195-11e5-8ac5-06603eb7f303	0.5305	0.0045504	0.023459
NCI-Nature_2016	JNK_signaling_in_the_CD4+_TCR_pathway_Homo_sapiens_400ebdab-6194-11e5-8ac5-06603eb7f303	0.68874	0.005824	0.022449
NCI-Nature_2016	Integrin-linked_kinase_signaling_Homo_sapiens_21738158-6194-11e5-8ac5-06603eb7f303	0.50201	0.002362	0.022075
NCI-Nature_2016	Osteopontin-mediated_events_Homo_sapiens_94bf7f2a-6194-11e5-8ac5-06603eb7f303	0.54873	0.0037412	0.020415
NCI-Nature_2016	Notch-mediated_HES/HEY_network_Homo_sapiens_8ee56389-6194-11e5-8ac5-06603eb7f303	0.50087	0.0017544	0.020043
NCI-Nature_2016	Regulation_of_CDC42_activity_Homo_sapiens_0ffe6681-6195-11e5-8ac5-06603eb7f303	0.56126	0.0038995	0.019987
NCI-Nature_2016	Atypical_NF-kappaB_pathway_Homo_sapiens_d2dd121d-618b-11e5-8ac5-06603eb7f303	0.62916	0.0056782	0.019753
NCI-Nature_2016	IL1-mediated_signaling_events_Homo_sapiens_68fce8e7-6193-11e5-8ac5-06603eb7f303	0.5471	0.0017286	0.019571
NCI-Nature_2016	Regulation_of_Androgen_receptor_activity_Homo_sapiens_094a8cb0-6195-11e5-8ac5-06603eb7f303	0.4818	0.00086787	0.019093
NCI-Nature_2016	PDGFR-alpha_signaling_pathway_Homo_sapiens_c66cc833-6194-11e5-8ac5-06603eb7f303	0.59882	0.001989	0.018908
NCI-Nature_2016	Netrin-mediated_signaling_events_Homo_sapiens_716a3d34-6194-11e5-8ac5-06603eb7f303	0.55775	0.0028609	0.01871
NCI-Nature_2016	FoxO_family_signaling_Homo_sapiens_d06dbbda-6192-11e5-8ac5-06603eb7f303	0.50323	0.0015487	0.018256
NCI-Nature_2016	EPO_signaling_pathway_Homo_sapiens_20fe3c0e-6192-11e5-8ac5-06603eb7f303	0.53734	0.0010755	0.017954
NCI-Nature_2016	IL6-mediated_signaling_events_Homo_sapiens_e684d5d2-6193-11e5-8ac5-06603eb7f303	0.49144	0.00043393	0.017912
NCI-Nature_2016	Signaling_events_mediated_by_PTP1B_Homo_sapiens_be498a9b-6195-11e5-8ac5-06603eb7f303	0.48557	0.00087816	0.017831
NCI-Nature_2016	TNF_receptor_signaling_pathway_Homo_sapiens_316be05e-6196-11e5-8ac5-06603eb7f303	0.52505	0.00022104	0.016644
NCI-Nature_2016	p38_MAPK_signaling_pathway_Homo_sapiens_99bea41b-6194-11e5-8ac5-06603eb7f303	0.60064	0.0022022	0.016314
NCI-Nature_2016	TGF-beta_receptor_signaling_Homo_sapiens_1f188fcc-6196-11e5-8ac5-06603eb7f303	0.49781	0.00044524	0.015841
NCI-Nature_2016	Signaling_events_mediated_by_TCPTP_Homo_sapiens_cd5ca44d-6195-11e5-8ac5-06603eb7f303	0.52863	0.00044238	0.013116
NCI-Nature_2016	VEGFR1_specific_signals_Homo_sapiens_8b13143b-6196-11e5-8ac5-06603eb7f303	0.60295	0.0010832	0.011399
NCI-Nature_2016	ErbB4_signaling_events_Homo_sapiens_6104ebb2-6192-11e5-8ac5-06603eb7f303	0.58135	0.00021739	0.0033517
NCI-Nature_2016	IFN-gamma_pathway_Homo_sapiens_51b1ed75-6193-11e5-8ac5-06603eb7f303	0.5748	0.00022046	0.0032057
NCI-Nature_2016	Signaling_events_mediated_by_VEGFR1_and_VEGFR2_Homo_sapiens_d6f6ae1f-6195-11e5-8ac5-06603eb7f303	0.53523	0.00021959	0.0025709
NCI-Nature_2016	Canonical_NF-kappaB_pathway_Homo_sapiens_7a1a9c3c-618f-11e5-8ac5-06603eb7f303	0.68538	0.00022099	0.0020948
NCI-Nature_2016	EPHA_forward_signaling_Homo_sapiens_f25420e8-6191-11e5-8ac5-06603eb7f303	0.62632	0.00043927	0.001952
NCI-Nature_2016	Signaling_events_mediated_by_focal_adhesion_kinase_Homo_sapiens_8fb80085-6195-11e5-8ac5-06603eb7f303	0.64242	0.00022262	0
Panther_2016	Toll_receptor_signaling_pathway_Homo_sapiens_P00054	0.56779	0.00043879	0.0063591
Reactome_2016	Surfactant_metabolism_Homo_sapiens_R-HSA-5683826	-0.66886	0.00018797	0.019895
Reactome_2016	Eukaryotic_Translation_Elongation_Homo_sapiens_R-HSA-156842	-0.52106	0.00036866	0.044853
Reactome_2016	Mitochondrial_protein_import_Homo_sapiens_R-HSA-1268020	-0.53076	0.0003663	0.047878
Reactome_2016	Complex_I_biogenesis_Homo_sapiens_R-HSA-6799198	-0.60957	0.00036812	0.010958
Reactome_2016	Respiratory_electron_transport_Homo_sapiens_R-HSA-611105	-0.52712	0.00018349	0.0079629
Reactome_2016	Respiratory_electron_transport,_ATP_synthesis_by_chemiosmotic_coupling,_and_heat_production_by_uncoupling_proteins._Homo_sapiens_R-HSA-163200	-0.54725	0.00018268	0
Reactome_2016	The_citric_acid_(TCA)_cycle_and_respiratory_electron_transport_Homo_sapiens_R-HSA-1428517	-0.46658	0.00017953	0.010112
Reactome_2016	Formation_of_ATP_by_chemiosmotic_coupling_Homo_sapiens_R-HSA-163210	-0.73819	0.00037071	0.009499
WikiPathways_2016	Electron_Transport_Chain_Mus_musculus_WP295	-0.55546	0.00018339	4.94e-05
WikiPathways_2016	Electron_Transport_Chain_Homo_sapiens_WP111	-0.57225	0.00018699	0
WikiPathways_2016	Oxidative_phosphorylation_Homo_sapiens_WP623	-0.63227	0.00018875	0
WikiPathways_2016	Oxidative_phosphorylation_Mus_musculus_WP1248	-0.62966	0.00018553	6.58e-05
WikiPathways_2016	Imatinib_Resistance_in_Chronic_Myeloid_Leukemia_Homo_sapiens_WP2946	0.44855	0.0099404	0.049354
WikiPathways_2016	Regulation_of_Actin_Cytoskeleton_Homo_sapiens_WP51	0.3594	0.00066622	0.048809
WikiPathways_2016	ErbB_Signaling_Pathway_Homo_sapiens_WP673	0.43499	0.010958	0.048507
WikiPathways_2016	XPodNet_-_protein-protein_interactions_in_the_podocyte_expanded_by_STRING_Mus_musculus_WP2309	0.30026	0.00026076	0.04713
WikiPathways_2016	IL-6_signaling_pathway_Homo_sapiens_WP364	0.44573	0.0099915	0.045817
WikiPathways_2016	Regulation_of_Actin_Cytoskeleton_Mus_musculus_WP523	0.3655	0.00066711	0.043025
WikiPathways_2016	TNF-alpha_NF-kB_Signaling_Pathway_Mus_musculus_WP246	0.35477	0.00069461	0.040859
WikiPathways_2016	G13_Signaling_Pathway_Homo_sapiens_WP524	0.47668	0.0083793	0.04012
WikiPathways_2016	IL-5_Signaling_Pathway_Homo_sapiens_WP127	0.47133	0.0080714	0.038308
WikiPathways_2016	mRNA_Processing_Homo_sapiens_WP411	0.37909	0.00044474	0.038268
WikiPathways_2016	Primary_Focal_Segmental_Glomerulosclerosis_FSGS_Mus_musculus_WP2573	0.41867	0.0041358	0.037977
WikiPathways_2016	miR-148a/miR-31/FIH1/HIF1?-Notch_signaling_in_glioblastoma__Homo_sapiens_WP3593	0.73424	0.015542	0.036176
WikiPathways_2016	EBV_LMP1_signaling_Mus_musculus_WP1243	0.57241	0.012364	0.034789
WikiPathways_2016	Hypertrophy_Model_Mus_musculus_WP202	0.55112	0.011938	0.033436
WikiPathways_2016	Hypertrophy_Model_Homo_sapiens_WP516	0.55112	0.011938	0.033436
WikiPathways_2016	EGF/EGFR_Signaling_Pathway_Homo_sapiens_WP437	0.36517	0.00069029	0.033389
WikiPathways_2016	Type_III_interferon_signaling_Homo_sapiens_WP2113	0.79777	0.009964	0.03086
WikiPathways_2016	FAS_pathway_and_Stress_induction_of_HSP_regulation_Homo_sapiens_WP314	0.48515	0.0042836	0.025142
WikiPathways_2016	Diurnally_Regulated_Genes_with_Circadian_Orthologs_Homo_sapiens_WP410	0.46101	0.0031222	0.023174
WikiPathways_2016	Diurnally_Regulated_Genes_with_Circadian_Orthologs_Mus_musculus_WP1268	0.46101	0.0031222	0.023174
WikiPathways_2016	Type_II_interferon_signaling_(IFNG)_Homo_sapiens_WP619	0.51101	0.0057569	0.023112
WikiPathways_2016	TCA_Cycle_Nutrient_Utilization_and_Invasiveness_of_Ovarian_Cancer_Homo_sapiens_WP2868	0.92786	0.00062644	0.021056
WikiPathways_2016	Leptin_signaling_pathway_Homo_sapiens_WP2034	0.4337	0.00088652	0.019472
WikiPathways_2016	TGF-beta_Signaling_Pathway_Homo_sapiens_WP366	0.39535	0.00089928	0.017829
WikiPathways_2016	Integrin-mediated_Cell_Adhesion_Homo_sapiens_WP185	0.41771	0.00066021	0.016679
WikiPathways_2016	RANKL/RANK_Signaling_Pathway_Homo_sapiens_WP2018	0.46329	0.0015307	0.016629
WikiPathways_2016	Kit_receptor_signaling_pathway_Homo_sapiens_WP304	0.46336	0.0017324	0.016623
WikiPathways_2016	Id_Signaling_Pathway_Mus_musculus_WP512	0.47102	0.0013041	0.016614
WikiPathways_2016	Toll_Like_Receptor_signaling_Mus_musculus_WP88	0.52914	0.0027719	0.016443
WikiPathways_2016	TGF-beta_Receptor_Signaling_Homo_sapiens_WP560	0.46839	0.0015663	0.016362
WikiPathways_2016	PDGF_Pathway_Homo_sapiens_WP2526	0.51431	0.0015224	0.016358
WikiPathways_2016	BDNF_signaling_pathway_Homo_sapiens_WP2380	0.40048	0.00022457	0.016339
WikiPathways_2016	Apoptosis-related_network_due_to_altered_Notch3_in_ovarian_cancer_Homo_sapiens_WP2864	0.47672	0.0020071	0.016066
WikiPathways_2016	IL-7_Signaling_Pathway_Mus_musculus_WP297	0.49212	0.0013007	0.015967
WikiPathways_2016	TCR_Signaling_Pathway_Homo_sapiens_WP69	0.42832	0.00044287	0.015708
WikiPathways_2016	Signaling_of_Hepatocyte_Growth_Factor_Receptor_Homo_sapiens_WP313	0.51566	0.0019846	0.015658
WikiPathways_2016	Signaling_of_Hepatocyte_Growth_Factor_Receptor_Mus_musculus_WP193	0.51566	0.0019846	0.015658
WikiPathways_2016	Quercetin_and_Nf-kB/_AP-1_Induced_Cell_Apoptosis_Homo_sapiens_WP2435	0.66915	0.0044757	0.015412
WikiPathways_2016	Angiogenesis_Homo_sapiens_WP1539	0.57555	0.0025784	0.015201
WikiPathways_2016	Integrated_Pancreatic_Cancer_Pathway_Homo_sapiens_WP2377	0.38376	0.00023392	0.015101
WikiPathways_2016	Signaling_Pathways_in_Glioblastoma_Homo_sapiens_WP2261	0.43934	0.00088633	0.015077
WikiPathways_2016	IL-1_signaling_pathway_Homo_sapiens_WP195	0.48445	0.0010867	0.015066
WikiPathways_2016	Integrin-mediated_Cell_Adhesion_Mus_musculus_WP6	0.42489	0.00044563	0.014893
WikiPathways_2016	Interferon_type_I_signaling_pathways_Homo_sapiens_WP585	0.48598	0.0010867	0.014853
WikiPathways_2016	Kit_Receptor_Signaling_Pathway_Mus_musculus_WP407	0.46137	0.00065646	0.014775
WikiPathways_2016	EGFR1_Signaling_Pathway_Mus_musculus_WP572	0.39017	0.00023154	0.01471
WikiPathways_2016	IL-5_Signaling_Pathway_Mus_musculus_WP151	0.45559	0.00066211	0.014705
WikiPathways_2016	Mecp2_and_Associated_Rett_Syndrome_Homo_sapiens_WP3584	0.50503	0.0024176	0.014584
WikiPathways_2016	TGF_Beta_Signaling_Pathway_Mus_musculus_WP113	0.48583	0.0010867	0.014581
WikiPathways_2016	Structural_Pathway_of_Interleukin_1_(IL-1)_Homo_sapiens_WP2637	0.51039	0.00066269	0.014195
WikiPathways_2016	Estrogen_signaling_pathway_Homo_sapiens_WP712	0.60334	0.0039071	0.014124
WikiPathways_2016	Mecp2_and_Associated_Rett_Syndrome_Mus_musculus_WP2910	0.52357	0.0010709	0.012938
WikiPathways_2016	Exercise-induced_Circadian_Regulation_Mus_musculus_WP544	0.49963	0.00065746	0.012857
WikiPathways_2016	mRNA_processing_Mus_musculus_WP310	0.37045	0.00023906	0.012602
WikiPathways_2016	IL-4_Signaling_Pathway_Homo_sapiens_WP395	0.48823	0.00043773	0.011918
WikiPathways_2016	FAS_pathway_and_Stress_induction_of_HSP_regulation_Mus_musculus_WP571	0.54744	0.0017324	0.011903
WikiPathways_2016	IL-3_Signaling_Pathway_Homo_sapiens_WP286	0.50715	0.00021659	0.011892
WikiPathways_2016	Aryl_Hydrocarbon_Receptor_Pathway_Homo_sapiens_WP2873	0.54247	0.00066152	0.011833
WikiPathways_2016	IL-1_Signaling_Pathway_Mus_musculus_WP37	0.54495	0.0011057	0.011173
WikiPathways_2016	B_Cell_Receptor_Signaling_Pathway_Homo_sapiens_WP23	0.44642	0.00022487	0.010741
WikiPathways_2016	TSLP_Signaling_Pathway_Homo_sapiens_WP2203	0.52396	0.00021598	0.010358
WikiPathways_2016	TWEAK_Signaling_Pathway_Homo_sapiens_WP2036	0.52974	0.0010989	0.010344
WikiPathways_2016	Type_II_interferon_signaling_(IFNG)_Mus_musculus_WP1253	0.57095	0.0015138	0.0099377
WikiPathways_2016	Androgen_receptor_signaling_pathway_Homo_sapiens_WP138	0.46452	0.00022143	0.0097778
WikiPathways_2016	Aryl_Hydrocarbon_Receptor_Homo_sapiens_WP2586	0.54138	0.00021678	0.0097558
WikiPathways_2016	TSH_signaling_pathway_Homo_sapiens_WP2032	0.49518	0.00022193	0.0096345
WikiPathways_2016	IL-6_signaling_Pathway_Mus_musculus_WP387	0.45613	0.00022007	0.0095501
WikiPathways_2016	Initiation_of_transcription_and_translation_elongation_at_the_HIV-1_LTR_Homo_sapiens_WP3414	0.60292	0.00086486	0.0093312
WikiPathways_2016	Delta-Notch_Signaling_Pathway_Mus_musculus_WP265	0.48131	0.00021949	0.0090216
WikiPathways_2016	PluriNetWork_Mus_musculus_WP1763	0.39631	0.00022978	0.0088674
WikiPathways_2016	EBV_LMP1_signaling_Homo_sapiens_WP262	0.64024	0.0015204	0.008853
WikiPathways_2016	Splicing_factor_NOVA_regulated_synpatic_proteins_Mus_musculus_WP1983	0.53274	0.00065034	0.0088102
WikiPathways_2016	IL-3_Signaling_Pathway_Mus_musculus_WP373	0.46353	0.00022282	0.0085225
WikiPathways_2016	Interleukin-11_Signaling_Pathway_Homo_sapiens_WP2332	0.56368	0.00021978	0.0077449
WikiPathways_2016	MAPK_Signaling_Pathway_Homo_sapiens_WP382	0.45197	0.00022707	0.0072083
WikiPathways_2016	AGE/RAGE_pathway_Homo_sapiens_WP2324	0.50963	0.00022022	0.0069184
WikiPathways_2016	Integrated_Breast_Cancer_Pathway_Homo_sapiens_WP1984	0.45417	0.00022523	0.0067185
WikiPathways_2016	MAPK_signaling_pathway_Mus_musculus_WP493	0.44206	0.00022578	0.0065435
WikiPathways_2016	IL17_signaling_pathway_Homo_sapiens_WP2112	0.63785	0.00021622	0.0064945
WikiPathways_2016	Estrogen_signalling_Mus_musculus_WP1244	0.52256	0.00021768	0.0063452
WikiPathways_2016	Oncostatin_M_Signaling_Pathway_Homo_sapiens_WP2374	0.56971	0.00022193	0.00013997

## Sheet: reported genes
# Note 1: Full lists of differentially expressed genes for Miller 2006 and Zhang 2005 were not available from the original studies, gene sets used here were reported by Ohnuki T, Nakamura A, Okuyama S, Nakamura S. Gene expression profiling in progressively MPTP-lesioned macaques reveals molecular pathways associated with sporadic Parkinson's disease. Brain Res. 2010 Jul 30;1346:26-42
# Note 2: Vogt 2006 gene set reported in Vogt IR, Lees AJ, Evert BO, Klockgether T, Bonin M, et al. Transcriptional changes in multiple system atrophy and Parkinson's disease putamen. Exp Neurol. 2006;199:465–478.
Botta-Orfila 2012		Miller 2006		Riley 2014		Zhang 2005		Vogt 2006
up	down	up	down	up	down	up	down	up	down
SYNPR	POLR3G	SEZ6L	D4S234E	AKT3	CDH5	CXXC1	D4S234E	MAFF	AK5
ANXA1	MARCH2	DDIT4	CDC42	NAALAD2	C21orf37	NCOA1	CDC42	EVI1	RBM3
CALB1	TP53INP2	RPS19	FGF13	LOC100128252	USH1C	RUFY3	CHGB	ADM	F12
NELL2	HBB	C10ORF54	GRIA3	ZNF605	PPIF	DDIT4	CIRBP	CYP1B1	CALCYON
SCN2A	CSAG2	CSRP2	SYT1	DNAJB6	SGK2	LRDD	ATP2B2	CYP1B1	SNK
ATP2B1	KRTAP10-7	ATF7	BASP1	CDH7	CDH13	AAK1	CNPY2	ASCL1	SYT1
AKAP5	LBP	CDK5R2	FBXO9	LOC100506965	NAMPT	MUTYH	DCLK1	GEM	CYB561
SLC4A10		CYP3A4	GABBR2	LOC100507433	SLC25A13	PTBP1	NEFL	PYGM	NPTX2
ANO3		MID1IP1	PFTK1	ABCC5	SORBS3	TNIP2	PSEN2	ITSN1	GSTT1
MME		NCAPD3	RGS4	CDH8	RAMP2	AHNAK	C12ORF24	EIF1A	LDB3
CAMKV		PEX7	RTN1	PDCD7	RAMP3	ARAP1	CCNH	SAP30	PTPRO
GABRG2		TENC1	SNCA	COL4A3BP	NET1	CTBP2	IFT52	GSTT2	HTR2C
PCLO		JUND	SYNGR3	ACTR2	EFS	FAM107A	PDE4DIP	PDE4DIP	NMNAT2
SYT1		NLRP1	UCHL1	ARPC2	SAP18	HNRNPL	PIAS2	SLC2A10	NEFL
PDE1B		RNASE4	VDAC3	RASGRP1	TUBB4A	LYVE1	RGS7	CKLF	NPY
PNMA2		FAS	NSF	SUGP2	MYL9	MT1F	SCARB1	C17	CRTAM
SNRPN		NFATC1	SV2B	CDK5	TESK2	ZRSR2	SLITRK5	ID2	RNF128
CAMK4		NFRKB	AGK	CDK7	C1orf61	CHPT1	VRK1	SLC2A14	IGSF4
HPCA		RECK	ATP2B2	NBR2	SEMA4D	CTDSPL	CD200	NCOR1	COCH
C20orf103		ABI2	CDH8	RCAN2	SEMA3C	HSPB1	FAM49A	FER1L3	RGS14
TAC1		ADCYAP1R1	CUX2	CWC27	CIB2	KLHL21	AJAP1	LEF1	CACNA2D3
GAD2		AES	DCLK1	SMNDC1	ANP32B	MKNK2	CACNA2D3	MADH6	CHGB
SST		DOK1	IDS	CDO1	IFI44	MT1M	CALB1	IGF2	SCA1
SCIN		DSCC1	MYRIP	CDR2	CENPB	RUNX3	LGALS8	PLXDC1	EFA6R
CNKSR2		GJA4	NRXN3	CEPT1	TXNIP	ST5	LPL	PIR	KCNK1
RASGRP1		GNRH1	PCDH8	CDS1	CFL2	VCL	NDUFS1	LR8	KIAA1775
GRIA1		GPSM3	RIMBP2	GPNMB	GIPC1	ZBTB16	PACRG	EMP2	RTN1
MAL2		HSD17B4	SLIT1	EIF3M	SEPT9	PAX6	PARP2	PALMD	FOLH1
PPP3CA		KLKB1	TSPAN13	CAP2	C1QL1	SLC7A7	PENK	RGS10	CALB1
FAM40B		MFHAS1	NEFL	CEBPG	YIF1A	KRIT1	PLCL2	GPR105	RPEL1
INA		MGAM	CACNB3	ARL6IP5	IFI44L	RAB27A	POP4	KIAA1237	ARHI
ELMOD1		NFKBIA	HPRT1	SLU7	C10orf116	SCUBE3	PRKCB	KIAA1518	FOLH1
PLK2		PLCH1	ITPR1	AHSA1	RIPK3	ADORA2B	ST8SIA3	FOXO3A	MBP
RAB3C		PNLIPRP2	MLLT11	CENPC1	CDC42EP1	ELAVL1	TMEM70	FN5
SLC9A7		PXDN	RIMS1	ERLIN1	PLA2G16	ERN2	GAS7	ADAMTS1
COCH		SATB2	RUNDC3A	IVNS1ABP	CHI3L2	FARP1	PTP4A1	TGFBR3
CACNA1E		SELPLG	SCN3B	RGS14	GALNT6	FLII	AATK	DDX3X
PGM2L1		SH3BP4	UBE2K	SPHAR	PADI2	FSHR	B9D1	HNRPC
A2BP1		SLC6A2	YWHAZ	CAMKK2	HOGA1	GPC4	CCBL2	PRKCM
LRRC7		SP4	AAK1	CELF2	PNKP	GYS2	CCNB1	GREB1
LGI1		SPAG6	ACOT7	B3GNT2	IZUMO4	HAL	CCNE1	CAV1
GRIN2B		SSTR3	AKT2	FUT9	SDSL	ITGA10	CNIH3	NS3TP2
GABRA4		ST7L	AMPH	NFAT5	SLITRK1	JAKMIP2	COX11	CXCL12
DGKH		TAGLN	ATP1B1	CHL1	TMEM200A	KIR2DL5A	DGKB	CYP1B1
PTPN5		TRIP10	ATP6V1A	PLK2	CIRBP	MALT1	EXOSC9
RYR2		UGT2A1	BRE	ARPP21	SLC5A11	MOBKL1B	FLRT1
ENC1		VAC14	BRUNOL4	NCKAP1	NOSTRIN	MT1E	GABRA1
HSPH1		WAPAL	C12ORF24	ZNF273	CTHRC1	MT1G	GNAO1
HMGCR		WWTR1	CACNB2	HSPH1	CMTM5	MT1H	GTF2H5
FGF14		ART4	CNTNAP1	PDE10A	RBP7	MT2A	HLF
SNAP25		CCDC19	CUL2	ME3	OLIG1	OLFML2A	INPP4B
TMEM67		DAZAP2	DNM1L	MRPS30	GALNTL2	POPDC2	ITGB1BP1
NAPB		GABRG3	DYNLT3	PPARGC1A	GPR62	PTGIS	LETMD1
HTR2C		GRIK2	ELAVL2	SUGT1	ZNF488	SLC7A5	LIN7B
PCSK2		KLK10	FABP3	PAPOLA	SERPINA3	TBC1D2B	MDH1
GPR12		PQLC2	FAM102B	DBF4	SLAIN1	TCF7L1	MRPS31
NNAT		PRL	FGF12	TOMM34	ANKRD9	TNPO3	PDE10A
HMP19		ZMIZ1	GALNT11	STIP1	ADSSL1	WIPI2	POLR3C
BEX1		COL3A1	GARNL4	WWP1	SLC24A4	ZNF277	PSMA6
ITPR1		ERCC2	GARS	STMN2	NIPA1		PVR
PRMT8		FGF23	GPM6A	DNAJB4	PAQR4		RASGRP1
DNAH6		GJC2	HK1	ADCY5	CCDC159		RGS9
A2BP1		PAX4	KCNIP4	KRR1	CNP		RWDD2B
PCP4		PCDHGA9	KIAA1797	CIT	C1orf122		SMYD3
CAMK2A		RGS1	MAP2	CHGB	TMEM125		SORBS2
CAMK1G		SYNPO2L	MAPK9	CHI3L1	NKAIN4		USP13
CAP2		ZBED2	MYO5A	NUDT5	COL9A2		VRK3
PHYHIP		ABHD14B	NKRF	ZNF277	COL9A3		WDR61
KCNIP2		ABHD4	NMNAT2	SUPT16H	KCNH8		WWP1
CACNG3		ACAA2	OLFM1	CHN1	NUDT16		XK
GNAL		ADORA3	PAK1	RNF24	C4orf32		PIK3IP1
SYN2		AEN	PDE4DIP	ZHX1	TRAM1L1		KCNK1
GABRA5		ALG12	PHACTR2	HRH3	ENPP6		PTHLH
KCNQ5		AMOT	RAB27B	MRAP2	C5orf35		AARSD1
JPH1		ANTXR2	RAPH1	KLHL2	ADORA1		ATF6
TINP1		AP2S1	RBM9	CCDC104	CPB1		C12ORF47
ELOVL4		APH1A	RGS7	CHRM4	CPS1		C1ORF123
NPY1R		ASGR2	SERINC3	MGAT4A	C9orf135		CA14
MAP2		AVPR1B	SGIP1	C21orf88	MUM1L1		CENPM
SC4MOL		BAI1	STMN2	SLC2A13	CRHBP		CHMP2B
PRKAR2B		C19ORF57	SULT4A1	MAL2	S100A16		COMMD3
PCLO		CBL	SYT17	LRRC37B	C20orf160		CYP2F1
EPHA4		CCDC97	VSNL1	FMNL2	FGFBP3		EBNA1BP2
S100A10		CD33	ARL6IP1	TMEM132B	PRIMA1		EGFL6
NAP1L2		CD37	DYNC1I1	ESCO1	GCOM1		EXOSC5
STRBP		CD68	EIF4G3	SORCS1	CSRP2		FAM149A
ATRNL1		CHRM5	FAM49A	KLHL29	CBLN2		FAM174B
DPP10		COPS6	FOSL2	OSBPL6	APCDD1		FHIT
WDR17		CSF3R	GABARAPL1	OSBPL8	CCDC27		GLMN
LRRC50		DHH	KIAA1217	C1QTNF4	CTGF		GOSR2
LMO7		DHX37	MAP1B	DDIT4L	SHISA4		HIVEP2
VAT1L		DLL4	PAK3	PCMTD1	CHADL		ILVBL
NBEA		DLX6	PEG3	RAB3C	SEPT10		ITPA
NETO1		DNAJC3	R3HDM1	LYSMD3	CTSO		MAGEF1
SH3GL2		DPAGT1	SNX10	C6orf72	GLIPR2		MAN2B2
C1orf88		DUSP10	SYN2	CKS2	CTSZ		MRPL22
ATP6V1C1		ECM2	AACS	SNAP47	IRX2		NDN
GPR155		EGFR	AMIGO1	WDR17	NKAIN2		NTHL1
NEDD4L		EGR2	ARMC9	SSX2IP	ATP6V0E2		NUDT1
PPP4R4		EYA2	ARMCX2	SLC16A10	ARHGAP36		PAOX
ADAM23		FAM131B	ATP2B4	CLIC2	TMTC2		PMS2L1
PRKCB		FBP1	ATR	ANAPC16	KANK4		PSMB7
CIT		FKRP	BAI3	SLC36A4	TMEM64		RRM1
MLF1		FKTN	BDNF	FAT3	ZNF596		SHFM1
SSX2IP		FLJ10357	C19ORF12	TDRD9	ADAMTS18		SHMT1
GPR98		FOLR1	C5ORF13	TRAPPC6B	CYB5R3		STAT4
KLHL13		GABRA3	CACNA2D3	ZNF720	AGA		TCEAL4
DPY19L2		GABRA6	CAND1	SGK494	DNM2		TOX4
SCN1A		GFI1B	CDH13	ZNF573	ECM2		TRAP1
DPY19L2		GJA8	CHN1	C20orf94	APLNR		TSHR
EPHA7		GLT8D3	CKAP2	NUP35	LPAR1		UCHL3
SCN3A		GTPBP1	DIRAS2	ALS2CR12	S1PR3		WNT2B
KCNA1		HCP5	ELOVL4	AHSA2	EDN1		ZNF215
RGS4		HERPUD1	FAM3C	SYNPR	CYS1		ZNF629
NSF		HOXB4	FBXO16	OCIAD2	PLBD2
SYT4		IFI27	FGF14	WDR36	EIF4E
SLC38A1		IGDCC3	FXYD6	ANKRD43	C20orf201
H2AFZ		IGFBP4	GABRB3	C5orf24	ELAVL4
FZD3		IL20RA	GDAP1	IRAK1BP1	TMEM61
HPRT1		INADL	GLRB	ADORA2A	PLD5
THY1		ITIH1	GLS	COX7C	CREG2
STARD4		ITPR2	GSTA4	CPE	EMX1
DAPK1		KCNJ8	GUCY1B3	CREBL2	SLC10A4
ENTPD3		L3MBTL2	HNRNPL	SLITRK4	ENG
YWHAH		LAMP3	HOMER1	DOCK11	EPHX2
TUSC3		LFNG	HSPA12A	SLC32A1	ERBB3
WASF1		LIMS1	LBH	CRY1	ALAD
C1orf173		LIMS2	LMBR1	MACROD2	F13A1
LPL		LMOD1	LRP1B	NRSN1	FABP7
SACS		LY6G6C	MAEL	STK35	FAH
OSBPL8		MCAM	MAN1C1	MPP7	ZCCHC24
43348		MFAP2	MAPK8	SESN3	FAM124A
NMNAT2		MFRP	MMD	B3GALTL	FAM13C
TAGLN3		MFSD9	MOBKL3	SLC38A6	CPNE2
CHN1		MXRA8	NAP1L2	ABHD12B	FAM162B
CA12		NFYC	NAP1L5	C15orf61	GPR116
OPCML		NOD1	NCAM1	CSNK2A2	FDPS
FNBP1L		NOSTRIN	NECAP1	ZNF785	SLC29A4
FABP7		NR4A3	NEFH	LOC147727	FGF1
CNNM1		NTNG1	NUMBL	ZNF420	FGFR3
RTN1		OBSCN	OCIAD1	ZNF565	FHL2
DCLK1		OMD	PARP2	ZNF542	RASA3
MCTP1		OMP	PDK3	C1orf51	DOLK
NETO2		OR10A4	PLCL2	SLC35F3	VASH1
LOC151009		PCNX	PPM1E	CCDC117	RPH3A
GPR52		PEX6	PPP1R14C	LOC150622	BTBD3
CAMK1D		PIK3R5	PPP2R5C	ZNF385B	CD93
CPNE5		PNPLA2	PRKCB	SLC38A11	FNBP1
VPS13A		PREB	PSD3	WDSUB1	ATP10B
SCN8A		PRKCSH	PTCD3	GPR155	GLT25D2
GUCY1B3		PRKD3	RGS12	PPP4R2	PLXND1
PLEKHA5		RAB33B	SCN2A	ZNF827	NACAD
PREPL		RBBP8	SH3GL2	JAKMIP1	RFTN1
FAM115A		ROBO3	SMAP1	PPM1K	PHLDB1
KCND2		RPLP0	SNAP91	RASGEF1B	DTX4
TOMM70A		RRAS	ST6GALNAC5	ARSK	ARC
CACNB4		S1PR4	STAU2	RNF145	AGTPBP1
HIST1H4D		SAMSN1	STXBP1	SNRNP48	KIF13B
NT5DC3		SCTR	SVOP	CLVS1	ICOSLG
NCEH1		SDC4	SYT4	ZNF483	SATB2
SNAP91		SIM1	TMEM35	LOC158696	TENC1
CKMT1A		SIPA1	TMEM70	DACH1	COTL1
LRP12		SLC10A1	TRO	TMTC3	ZFPM2
MKL2		SLC12A7	TUBA4A	DENND5B	FOLH1
NEFM		SLC22A6	UBE2T	DGKB	NPTXR
SEMA3A		SLC2A5	ZNF207	DGKH	DAAM2
KCNAB1		SOAT2	CASD1	DAPK1	FOS
SLC32A1		TBXAS1	HLA-DRB1	REM2	TSPAN15
FKBP1A		TEKT1	MEF2C	DARS	NTSR2
SCG5		TGM1	UNC13A	DBC1	BACE1
ENO2		TKTL1	ATP6V0A1	DBT	KCNE1L
CKMT1A		TLN2	CAP2	ZNF567	CA14
SLC14A1		TNFRSF11B	FGF9	ZNF383	PPP1R15A
ATP6V1D		TNR	HS3ST1	CNST	TMEFF2
DNAH6		TP53	MAPT	AKR1C1	FJX1
CNR1		TP73	NPTN	AKR1C2	FRZB
SYTL5		TREM2	PAFAH1B1	LONRF2	FUCA1
CPLX2		TRIL	PDIA3	FAM171B	EML3
CSMD3		TRPC4	PFN2	UBXN2A	TMEM151A
MAP2K1		TRPM4	SMARCA2	DHX9	TCERG1L
GABRA2		TSPAN6	TUBGCP4	COCH	SERINC5
CRYM		UCP1	ABCA5	NQO1	RASGRP3
KIAA0748		UCP2	ANKRD17	DIAPH2	LMOD1
RASD2		USH2A	AP1G1	DLG2	BAMBI
LONRF2		USP30	APBA2	DLX6	C11orf20
TRAPPC6B		UTS2R	ARHGEF4	DNA2	PAMR1
PLXNA2		VANGL1	ATF2	DPP6	MYRIP
ZNF483		VWF	ATP5B	DRD1	CLIC4
MAOB		WNK4	ATP6V0E2	DRD2	GPR124
GSTM3		XRCC6	ATP6V1B2	EDNRB	TMEM98
SLC35F3		ZC3H7B	ATP6V1D	EEF1A2	SUSD5
RCN1		ZDHHC9	ATP6V1G2	ARID2	CHD5
WDR49		ZMYND10	C10ORF88	EIF4A2	RAI14
DOCK11		ZWILCH	CAMK2B	EIF5	SNORA71B
ARPP-21		ZZEF1	CAMTA1	FLCN	GGT5
YARS			CASQ1	AMZ2P1	GJB1
TOB1			CCNA2	EPB41	B3GAT1
UGP2			CCNE1	EPB41L1	ARRDC2
AK5			CDC37L1	EPHA7	DENND2A
TMEM130			CDH10	EPHB1	CPAMD8
C11orf41			CDH18	EPHB6	TNFRSF21
MYH10			CMAS	EPRS	RBMX
RNASET2			CRBN	ERBB4	TOX3
PLCB1			CSNK1G2	EXTL2	GPD1
MDH1			CYFIP2	EYA1	PRLHR
DIRAS2			DBC1	YPEL4	FAM177A1
RIMS2			DNAJC5	C11orf45	GPR17
NRGN			DOC2A	ABCB7	PTRF
BCAP29			EEF1A2	DOK6	MAMSTR
SLC5A3			EGR3	FAM171A1	C5orf64
CDKL5			ELAVL4	SLC39A12	PRR18
WDR19			ENC1	SPATA13	LCN12
CCDC6			ENTPD4	BEND6	C9orf150
KCNH1			EPB41L3	TDRD6	IGLV6-57
WBSCR17			EPHA4	PHACTR1	TRIB2
CHGB			FAM20B	DAGLB	SNX24
EPHA6			FBXO34	NAPEPLD	SPCS1
KCNA4			FRMPD4	TMEM130	DBNL
RALYL			FUCA1	ALDH3A2	GRIK4
MYT1L			GABBR1	FGF13	CTNNA3
KIT			GABRA1	FGF14	CXCL2
EIF4A2			GARNL3	FKBP1A	GSTM5
JAKMIP1			GGA2	HSPA4L	GSTZ1
GPR63			GNAO1	NLGN4Y	ALG5
			GNG2	CNKSR2	PYCR2
			GOLSYN	FKBP3	GYS1
			GRIN3A	NLGN1	LMCD1
			HECW1	FOXG1	ANXA2
			HLA-DPA1	WDR47	H3F3B
			HMGCLL1	MAPRE3	HBB
			HOOK1	PALLD	HBD
			HPCAL1	PDZD2	SOX8
			HTR2A	MYT1L	CDR2L
			INA	NMNAT2	HOXB1
			JAKMIP1	MYCBP2	HOXD1
			KCNQ2	FOXO1	HPCAL1
			KIF3C	PEG10	HPR
			LGI2	ARHGAP26	TNC
			LRFN5	AKR1B1	GPIHBP1
			MAPK10	DDN	ENPP7
			MAPK13	TNRC6B	ID1
			MARK1	FAM179B	NRBP2
			MREG	NCDN	APOC1
			MYH10	LPIN1	IDH2
			NAPB	PASK	GLDN
			NDRG4	JMJD6	IFI27
			NEFM	PRRC2C	SLC35B2
			NKIRAS1	RHOBTB2	RBPMS2
			NOL4	PLCL2	IGFBP2
			NOS1AP	ARHGEF9	IGFBP3
			NPTX1	PLCB1	IGFBP4
			NRN1	KIAA0922	NIPAL4
			OLFM3	ANKRD12	WDR86
			OPN3	CAMTA1	GATS
			PAK7	LPHN2	IL4R
			PCSK2	MGA	AQP1
			PIK3CB	TSPYL4	ITGA7
			PLXNC1	CAMSAP2	KCNG1
			PRKAR1B	KIAA1107	ENHO
			PRKCD	EHBP1	KCNJ6
			PTPN3	TRIM2	SLC27A1
			QPCT	NEDD4L	KCNS1
			RASGRP1	PSD3	KDR
			RGS17	MED13L	SHISA6
			RGS2	KIAA0368	C2orf82
			RIPK2	TARDBP	C5orf46
			RMND1	SLC44A1	LCN2
			SACS	HEY1	LFNG
			SETBP1	CBX5	LGALS1
			SIDT1	SRRM2	LGALS3BP
			SIN3B	ZNF281	LIPE
			SLC12A5	ADAT1	FADS1
			SLC26A11	RASD2	LMNA
			SLC4A7	ZMYND8	C3orf80
			SNAP25	KPNA6	SNX30
			SNCB	KCNE4	LOXL1
			SNCG	GABARAPL1	FLJ20444
			SORBS2	C9orf4	LRP2
			SOSTDC1	MAFF	LTF
			SPATS2	FLRT2	FAM19A1
			SPINT2	LAMP5	MAG
			SSX2IP	TXLNG2P	MAL
			STAR	FRG1	ARSD
			STK24	EPHX4	MBP
			STX1A	ZBTB38	MCAM
			SYNE1	CADM2	MCC
			SYNGR1	SNX32	MCM7
			TAGLN3	FBXO33	MGP
			TNRC6B	GABRA2	LHX8
			TRAPPC2	GABRA4	MOBP
			TSNAX	GABRA5	MOG
			TTC19	GABRB1	ASL
			TTC39A	GABRB2	PRAMEF11
			UBA5	GABRB3	ASPA
			USP11	GABRD	MYO1B
			VDAC1	GABRG2	ASS1
			YWHAH	MAP7D2	MYC
			ZNF385D	GAD1	MYH11
			ATP1A1	GAD2	MYL5
			BSCL2	SLC24A2	MYO1D
			EXT1	NGEF	NEK3
			INPP5A	SULT4A1	NEUROD1
			IQSEC1	HECTD1	NEUROD2
			KCMF1	METTL7A	NFIX
			KCNMB2	PARM1	NGFR
			MAP1A	GALNT1	NINJ2
			MCF2	INTS7	NKX2-2
			N4BP2L1	TMEM158	NMB
			POLR3A	RTTN	NOTCH4
			SSTR2	BOD1L	RBMXL1
			AP3B2	PNISR	C18orf56
			CCDC68	UPF2	CLDN11
			CUL5	ATRNL1	OTX1
			ENO2	IPCEF1	OXTR
			GFRA2	GLCE	GALNT9
			GLS2	SIPA1L1	AMDHD2
			GRM7	UBXN7	CRYL1
			HSPH1	SLITRK5	PLLP
			KIAA1467	ANKRD17	ZDHHC9
			NXPH2	APPL1	COQ4
			SCG5	TANC2	CERCAM
			SYN1	EPC2	COPZ2
			TRIM32	RSL1D1	RASL12
			AAGAB	TIPRL	CDK18
			ABCA3	STEAP2	NRN1
			ABCC5	TIAM2	WT1-AS
			ACCN1	PLDN	PDE1A
			ACSL4	SACS	AMOTL2
			ACTL6B	GBP3	PDE8A
			ACVR2A	KAT2A	CXXC5
			ADARB1	CNNM1	PDGFA
			AK5	CKAP2	TPPP3
			AKAP6	HS6ST3	TRAPPC2L
			ANKRD32	GEM	CYB5R2
			ANKRD6	GGTA1P	ACSL5
			ARHGAP20	RANBP6	SERPINF1
			ARHGDIG	NBEA	GNG13
			ARPC1A	GJA1	ACP2
			ASNS	CHORDC1	PLAT
			ASS1	AKAP8L	NUP54
			ATG4B	NPTN	PLIN1
			ATL1	TSPAN13	PLXNB3
			B3GALT2	FOXP1	PNOC
			BAG4	AMPD2	PMP22
			BAIAP2	PDE7B	FXYD6
			BAIAP3	DKK3	2018-09-04
			BEGAIN	GLS2	KCNK10
			BPNT1	TUBGCP4	FAM134B
			BRMS1L	SESN1	ROBO4
			BTBD10	HPGDS	PPEF1
			C10ORF118	ZNF638	SYTL2
			C15ORF27	GOLIM4	ELOVL2
			C1ORF216	GLG1	SEMA4C
			C1ORF71	GLRB	PPL
			C4ORF41	GLS	RHBDL2
			C8ORF83	PCLO	ACSM5
			C9ORF125	GNAL	HERC6
			C9ORF72	GNG3	CCDC109B
			CAB39	GPD2	SRBD1
			CACNG2	GPM6A	PRMT6
			CADM3	SLCO4A1	ETNK2
			CAMK2A	GPR6	PPP2R3A
			CAPZB	LOC283174	TMEM206
			CCDC132	PGM2L1	THNSL2
			CCDC136	FLJ33996	FGGY
			CCDC3	DPY19L2	ENOSF1
			CCK	KSR2	MED29
			CCNY	GPR12	SLC48A1
			CD99L2	LINC00282	LIMS2
			CDH12	LOC283588	ST6GALNAC1
			CDH7	ZNF493	SELS
			CDH9	HNRNPU-AS1	PRKCQ
			CHRM1	NKIRAS1	MYO5C
			CHRM3	FAM126B	KLHL4
			CIDEA	RNF175	PRODH
			CLSTN3	XKR6	CRTAM
			CLUL1	EFHA2	PRRG1
			CPT1C	SCAI	KLK6
			CSRNP3	ATP11C	KCNK12
			CUL3	TRAC	C8orf4
			CYP26B1	GRIA1	AGPAT4
			DBH	GRIA3	SEMA3G
			DCBLD1	ATAD2	CA10
			DHX35	ZBTB44	MEPE
			DKFZP686O24166	NDUFAF4	RGMA
			DLG2	CCDC59	CTNNBIP1
			DLGAP1	TIMM21	SLC17A7
			DPP6	SSU72	PCBP4
			DUSP2	SCG3	CD177
			DUSP3	ANKRD11	MAN1C1
			EFHD2	GSR	SLC44A2
			EHD3	GSTM3	CORO1B
			ELK4	GTF2A1	PTGER2
			EMX1	GTF2E2	TTYH1
			EPDR1	GTF3A	PTH1R
			ESPN	YPEL1	TMCC3
			FAM126B	GUCY1A3	HHATL
			FAM5B	GUCY1B3	PTK2
			FAM91A1	HILPDA	ERMN
			FASTKD2	LRP12	PLEKHH1
			FBXO10	H2AFZ	PLEKHG1
			FBXW7	HIST1H2BD	HEG1
			FHL2	KCNIP2	KIAA1239
			FHOD3	ANXA6	CASKIN2
			FUT1	HIVEP2	PCDH19
			FXYD7	HK2	CARNS1
			GABRA5	HLA-DPA1	KIAA1407
			GCSH	AOAH	ARHGAP23
			GDA	HLF	MYH7B
			GFOD1	HPCA	KIAA1598
			GOPC	HSD11B2	ANO8
			GOT1	DNAJA1	IGDCC4
			GPR22	HSPA1A	FAM5B
			GRM5	HSPA1B	BARD1
			GTF2H4	HSPA1L	PVALB
			GTPBP8	HSPA4	WFDC1
			HARS	HSP90AA1	ABCD3
			HAS1	HTR2C	TP53INP2
			HAUS2	LOC338651	RHOU
			HDAC8	MSL1	SNX6
			HISPPD2A	ZBTB8OS	RAB3IL1
			HPCAL4	SLC35D3	ACTA2
			HSDL1	IDS	RBM3
			HSPA9	LRRTM1	LGR6
			HSPB3	ZNF713	RBM4
			HYLS1	APP	RBP1
			IGSF21	ANKRD37	RNASE1
			INPP5F	FAS	HAPLN2
			INSIG2	IL13RA2	RTKN
			JAG2	ING2	S100A1
			KALRN	INPP4A	S100A8
			KCNC1	INPP5A	S100A12
			KCNC2	INSM1	S100A13
			KCNK3	ITGB8	S100B
			KDM2B	STT3A	SCD
			KIAA1239	ITPR1	NEUROD6
			KLHL29	JAK1	SELE
			KLK7	KCNA1	LHPP
			LARGE	KCNA4	PBLD
			LASS6	KCNB1	SMOC2
			LCLAT1	YJEFN3	RTP4
			LGI1	KCND2	TMBIM1
			LMO4	C5orf25	NOC3L
			LNX1	LHFPL3	PIRT
			LONRF2	KCNJ4	SH3GL3
			LRRC2	KCNK1	PDIA2
			LRRC8B	KCNK2	DEPTOR
			LRRTM4	KCNMA1	ELOVL1
			LZTFL1	APITD1	SPATA20
			MADD	MALAT1	SLC13A3
			MAP2K1	KIF3C	RTN4R
			MAPK8IP2	KIT	MARCKSL1
			MATK	KPNA2	SLC5A4
			MEAF6	KPNA3	GATSL3
			MPP7	ARG2	ZBTB8A
			MRPS30	KRAS	SLC6A8
			MSH2	KCTD4	SLC6A11
			MTX2	C6orf174	SLC20A1
			MYCBP2	SERP2	SLC20A2
			MYEF2	C14orf23	SLCO1A2
			MYO5B	YPEL2	SLC22A4
			NBEA	C1orf31	ZNF747
			NCALD	BOLA3	TMEM108
			NDFIP2	C2orf80	TRAK2
			NDRG3	VGLL3	SMPD1
			NEGR1	C4orf52	SNCG
			NEUROD2	LAMB1	SOX10
			NEUROD6	LAMP2	ZFP36L2
			NGF	TMEM200B	BST1
			NICN1	C11orf87	SYPL1
			NME4	LMO7	TAGLN
			NOV	RGS7BP	TF
			NOVA1	PTPLAD2	TGFB3
			NTNG2	TOMM5	TGFBR2
			NUDCD3	LPL	TGM2
			NXPH1	LRP4	KLF10
			ODZ2	LSAMP	TIMP4
			OPTN	ARNTL	TSPAN8
			OXCT1	MIR29C	TM7SF2
			OXR1	EPCAM	CLEC3B
			PACSIN1	M6PR	TNFAIP6
			PAP2D	MAP2	TNS1
			PARP11	MAP6	TST
			PCDH19	MAPT	GXYLT2
			PCSK1	MARK1	TYMS
			PDS5B	MBNL1	LOC730102
			PDXP	MEIS2	UCP2
			PGAP1	MLLT3	VCAM1
			PISD	MME	VEGFC
			PLEKHA5	MN1	VIP
			PLXNA4	MOCS2	VRK2
			PPFIA3	EIF2AK4	VSNL1
			PPID	MT1F	C11orf9
			PPL	MT1G	VWF
			PRDM2	MT1M	WIPF1
			PREP	MT1X	XPC
			PRICKLE1	MT2A	ZIC1
			PRKAA2	MTIF2	ZIC2
			PRODH2	MYH10	CA1
			PRRT1	MYO5A	CA4
			PRSS3	MYO9A	ZNF185
			PTER	NAP1L2	DDR1
			PTPRT	NBN	PTP4A1
			RAB11FIP2	NDUFA8	BTG2
			RBP4	NDUFS1	SEMA3B
			RIT2	ATM	PCYOX1L
			RND1	NDUFS5	METRN
			RNPS1	NEFM	TRIM48
			RTN4R	NEFH	PPDPF
			RUNX1T1	NEFL	FA2H
			RUSC1	NELL2	IRX3
			RXFP1	ATP1A3	SH3TC2
			SCG3	NFIB	C22orf46
			SEMA6B	ATP1B1	CHMP6
			SERPINF1	NKTR	TMEM204
			SESN3	NNAT	FLJ13197
			SLC17A7	CNOT2	LINC00341
			SLC20A1	NPY	RERGL
			SLC26A4	NPHP1	SNX22
			SLC26A8	NPTX1	PRR5L
			SLC4A10	NPY1R	PYROXD1
			SLC4A8	ATP2B1	PAQR6
			SLC6A17	NRGN	DENND2D
			SLC7A4	NSF	AGPAT4-IT1
			SLC8A2	NTRK3	MYO15B
			SLIT3	OLR1	PAAF1
			SLITRK1	OPCML	SRCIN1
			SMC1A	P2RX7	PTP4A2
			SMYD2	P2RY1	COL18A1
			SPDEF	P4HA1	ASXL3
			SS18L1	PABPC3	COLEC12
			ST8SIA5	CALY	STMN4
			STAM	PAM	COL21A1
			STK32C	PBX3	LBH
			STMN3	ST8SIA3	TSC22D4
			SUCLA2	FAM135B	SPRY4
			SYT3	ATL1	CLTCL1
			SYTL1	METTL9	EOMES
			TBPL1	HN1	FZD6
			TBRG1	RAB9B	AIF1L
			TCEAL1	PCP4	SOX7
			TFR2	PCSK2	FAM107B
			TIAM2	CDK17	FAM167A
			TIMM13	ERGIC2	CRISPLD1
			TKT	FAM13B	RAB34
			TM2D3	AMZ2	RASSF4
			TMEM181	ZNF117	NCALD
			TMEM25	HOOK1	SRPX
			TP53BP1	CDC40	PCBD2
			TRERF1	CHST15	CMAHP
			TRHDE	PDE2A	GARNL3
			TRIM36	ATP6V1D	ZBED3
			TSPAN17	EIF3L	RASAL1
			TTC8	NOL7	GPR123
			TUBA8	ACTL6B	HOPX
			TUSC3	PRKAG2	MAK16
			UBQLN1	PCYOX1	MAP1LC3A
			USP15	LARS	TUBB6
			VIP	C14orf129	NTNG2
			VTA1	PDE1B	B3GNT9
			YWHAG	ATP6V1H	CROCCP2
			ZMAT4	HMP19	C1orf198
			ZYG11B	ZFR	TMTC4
				MPP6	RGS5
				PDPK1	ARHGAP19
				PDYN	PKP4
				RSF1	BCAS1
				PEG3	FAM207A
				PENK	SLC45A3
				CDK14	CNTNAP4
				ATP6V1C1	LGR5
				PIK3CB	ASMTL
				PIK3R1	DNAH17
				PLOD2	CBFB
				GPR88	HYAL2
				DCUN1D1	MYOM1
				CYCS	A2LD1
				SLC38A2	CES2
				PLEKHA5	CCK
				CPVL	CCKBR
				ASNSD1	SYNJ2
				LZTFL1	USP13
				ATRX	NOL3
				NDFIP2	MIDN
				FAM63B	TSR2
				TMEM106B	CH25H
				RRN3	MAP7
				PDP1	TRIM41
				RBFOX1	PDLIM1
				OTUD4	CCNE2
				MPHOSPH8	SESTD1
				GRAMD1C	FIBP
				KLHL24	CD3E
				PPID	ARRDC4
				ZNF562	ATP6AP1L
				TRPM7	IL32
				VPS13C	CRLF1
				BSPRY	G6PC3
				FNBP1L	SLC38A5
				KIAA1797	GPR56
				PIGX	UBE2Q2
				TTC12	B3GNT7
				ZNF770	IGSF8
				TESC	PGAP3
				PPP1CC	CD163
				PRPF39	FAM125A
				PPP1R1A	OPALIN
				ATG16L1	VAMP3
				TMEM45A	TTYH2
				ARGLU1	FADS2
				C10orf118	FOXQ1
				PPP1R7	PPP1R14A
				SDAD1	HAND2
				MSL2	AKAP7
				RIF1	GAL3ST1
				RIC8B	LITAF
				C12orf35	CD38
				RAVER2	VPS4B
				MOB1A	GABBR2
				PCMTD2	ENTPD5
				PPP2R5C	CDC42BPB
				UBE2W	CREB5
				RHOT1	GDA
				PPP3CA	ISG15
				PPP3CB	SH3PXD2A
				PPP3R1	KIAA0040
				STRBP	ST18
				PLCXD1	TMEM63A
				NCRNA00185	ZNF536
				KIAA1704	CD97
				AP1AR	ZFYVE16
				C2orf56	KIAA0247
				SMPD3	RASSF2
				ELMOD1	ZEB2
				IL17RB	GAB2
				PPP1R9A	NUAK1
				G2E3	HS3ST2
				INTS8
				PKIA
				FAR2
				ATF7IP
				VPS35
				CCAR1
				TMEM30A
				TTC17
				ZNF83
				PRKAR2B
				PRKCB
				LRIF1
				CACNA2D3
				SCN3B
				BDP1
				KDM3A
				DCAF6
				CISD1
				IDI2-AS1
				PRKD1
				ASH1L
				GSDMB
				LMO3
				PRKCZ
				MAPK1
				GNG12
				MAP2K1
				DNAJC3
				PCDHB14
				SERTAD4
				AZGP1
				PRPS2
				PRMT8
				KCNQ5
				RELN
				DNAJC12
				JPH1
				CELF4
				ANKS1B
				STARD7
				PMEPA1
				CHPT1
				DDX24
				CAMK1D
				PAK7
				PELI1
				ASPHD2
				CAMK1G
				ACTR3B
				THOC2
				ZNF248
				PSPH
				JPH3
				C3orf14
				SLC24A3
				NDRG3
				FAM40B
				RNF150
				GPR158
				KCTD16
				KIAA1324
				NCEH1
				LRRC7
				KIAA1377
				ARHGAP20
				ZNF471
				ARHGAP21
				KIAA1462
				PTMS
				LRRN1
				USP28
				ZFP14
				GPAM
				ZDBF2
				CACHD1
				VAT1L
				BAI3
				CWC22
				PTPN4
				PTPN7
				PTPRM
				PTPRO
				JAM2
				ZNF462
				RRAGD
				RAB4A
				RAP1A
				RAP1GAP
				RARB
				RBBP4
				RBBP5
				PLEKHA1
				PLEKHA2
				TMEM35
				RGS1
				RGS4
				RGS7
				RGS10
				RIT2
				RNASE6
				RNF6
				AASDHPPT
				CELF5
				ROBO2
				RORA
				RPS4Y1
				RPS6KA3
				RYR2
				RYR3
				SCN1A
				SCN2A
				SCN4B
				SDCBP
				NAPB
				ANO3
				RBM26
				TMEM91
				NECAB1
				ATL2
				PAPD5
				GREM2
				ZFP106
				WIPF3
				SCG5
				SH3GL2
				FLJ43390
				SYNDIG1L
				SMURF2
				P2RY12
				METTL4
				RFX7
				BCL11B
				SIX3
				MRPS6
				REEP1
				ANKRD33B
				ZNF643
				SPATS2
				SLC5A3
				PCP4L1
				BMPR2
				MTMR9
				SNAP25
				SNX2
				SOX2
				SPP1
				SPR
				ELOVL4
				SYT1
				SYT4
				TAC1
				TACC1
				KLF5
				TBL1X
				TFDP2
				TGFBR3
				THRB
				THY1
				TLE4
				NR2E1
				TSPAN7
				C1QB
				C1QC
				TOP1
				TPBG
				TPD52L1
				HSP90B1
				C3AR1
				TSPYL1
				DNAJC7
				TTC3
				MORN2
				UGP2
				UQCRB
				VHL
				EZR
				XPO1
				YWHAB
				YWHAH
				ZNF32
				ZNF37A
				ZNF91
				ZNF124
				ZNF138
				CA11
				CA12
				ZNF189
				ZNF195
				ZNF204P
				ZFAND5
				CACNA1E
				LUZP1
				CACNB2
				CACNB4
				CXCR4
				SCG2
				SLMAP
				KCNAB1
				CAMKV
				SECISBP2
				ALG8
				C2orf49
				TAF1D
				ALDH5A1
				GNPTAB
				C7orf23
				CALB1
				BHLHE41
				HAUS3
				METTL21D
				ACSS3
				NAA16
				C6orf211
				PANK3
				RPAP3
				ZNF329
				FASTKD1
				ZMAT4
				TBL1XR1
				TEFM
				TTLL7
				MCTP1
				IQCA1
				C11orf63
				TUSC3
				CEP76
				DNAJB14
				NAA25
				CSRNP3
				LRRTM4
				CALM1
				NAA15
				C4orf29
				CEP290
				FBXO11
				ARMC9
				CCDC6
				CPEB4
				GKAP1
				TSEN2
				BHLHB9
				CAMK4
				FAM49A
				CAMK2B
				CAB39L
				NETO2
				NETO1
				ZNF611
				ARPC5L
				FAHD1
				SYN3
				KDM5D
				USP9Y
				CAPZA2
				SNN
				THAP2
				TMEM47
				HIST1H4C
				HSDL1
				CALN1
				MAD1L1
				NME5
				TAF3
				BCO2
				SNX25
				EIF2A
				GPR98
				RBM48
				ULK1
				FAM161A
				RPF2
				SLITRK6
				BTBD10
				LZIC
				NSMAF
				EFCAB7
				ZNF559
				C15orf41
				CUL2
				C6orf168
				MT4
