# Supplementary material for: Parkinson’s Disease is Associated with Dysregulations of a Dopamine-Modulated Gene Network Relevant to Sleep and Affective Neurobehaviors in the Striatum
Source: Sci Rep. 2019 Mar 18;9:4808. doi: 10.1038/s41598-019-41248-4 (PMC6423036; doi:10.1038/s41598-019-41248-4)
Supplement: Supplementary file 3 — Table S2 [file 41598_2019_41248_MOESM3_ESM.xlsx]

## Sheet: TF enrichment
TF	num. chipXsets	chi square	P value	FDR
YY1	14	196.639	2.96e-27	1.19e-24
CREB1	11	156.951	2.31e-22	4.66e-20
KDM2B	7	128.017	1.67e-20	2.25e-18
ZBTB33	6	98.4026	1.14e-15	1.15e-13
CHD1	8	105.91	2.67e-15	2.16e-13
E2F1	8	97.2546	1.13e-13	7.59e-12
CREM	1	54.1577	1.74e-12	1e-10
KDM5B	3	65.8832	2.85e-12	1.43e-10
EP300	21	129.998	6.29e-11	2.82e-09
GATA1	13	100.718	9.75e-11	3.93e-09
HNF4A	3	51.8972	1.96e-09	7.16e-08
MAZ	7	69.5734	2.31e-09	7.74e-08
UBTF	3	49.1944	6.82e-09	2.11e-07
KAT2A	4	53.6437	8.09e-09	2.33e-07
WT1	3	48.317	1.02e-08	2.74e-07
EGR1	10	75.9253	1.91e-08	4.81e-07
TAF1	13	86.0955	2.34e-08	5.54e-07
NANOG	13	85.3826	3.03e-08	6.78e-07
SIX5	4	49.4908	5.12e-08	1.09e-06
TFAP2A	2	39.1511	6.48e-08	1.31e-06
MXI1	9	68.6563	7.62e-08	1.46e-06
TCF7	1	32.452	8.98e-08	1.64e-06
TCF7L2	7	59.5614	1.4e-07	2.45e-06
SRF	9	65.8736	2.23e-07	3.74e-06
CHD2	7	57.8141	2.83e-07	4.55e-06
MYC	22	106.367	4.42e-07	6.86e-06
ZBTB7A	3	39.8027	4.98e-07	7.43e-06
AR	7	54.6712	9.86e-07	1.42e-05
STAT3	11	68.513	1.13e-06	1.57e-05
ISL1	1	27.0638	1.33e-06	1.78e-05
SMAD3	5	45.9124	1.49e-06	1.93e-05
RARB	2	32.4304	1.56e-06	1.97e-05
MITF	1	26.5072	1.75e-06	2.14e-05
TCF4	3	36.51	2.19e-06	2.6e-05
DMRT1	2	31.2674	2.7e-06	3.11e-05
SMARCD1	1	25.5898	2.77e-06	3.11e-05
NR1I2	1	25.5095	2.89e-06	3.15e-05
SOX2	13	72.0288	3.35e-06	3.55e-05
KLF4	8	54.735	3.93e-06	4.06e-05
SMARCC2	1	24.502	4.78e-06	4.82e-05
NKX2-5	1	24.2596	5.4e-06	5.3e-05
TEAD4	9	57.1487	5.86e-06	5.62e-05
SFPI1	1	23.9118	6.42e-06	6.02e-05
REST	19	88.0115	7.65e-06	7.01e-05
FLI1	8	52.3059	9.78e-06	8.38e-05
TFAP2C	2	28.6142	9.36e-06	8.38e-05
FOXA2	3	33.1731	9.71e-06	8.38e-05
TBX20	2	28.4171	1.03e-05	8.62e-05
ETS1	8	51.8937	1.14e-05	9.37e-05
RELA	11	61.1236	1.52e-05	0.000122654
RUNX1	9	54.0777	1.78e-05	0.000141023
PRDM1	1	21.6291	2.01e-05	0.000155812
ELK3	1	20.7774	3.08e-05	0.000234031
TP53	6	41.6644	3.79e-05	0.000283034
IRF3	3	29.056	5.94e-05	0.000435018
SMAD4	5	36.6886	6.41e-05	0.000461001
JUND	14	65.6417	7.39e-05	0.00052226
CEBPB	23	91.0557	8.53e-05	0.00059238
MAX	16	70.5726	0.0001	0.000682778
ELK4	3	27.7466	0.000104868	0.000695954
GABPA	11	55.3661	0.000105343	0.000695954
BRD4	2	23.031	0.000124836	0.000811434
SIN3A	13	60.6332	0.000137769	0.000881283
POU5F1	8	44.8605	0.000145793	0.000918041
FOXO1	2	22.6252	0.000150437	0.000932709
SP1	5	33.8884	0.000192913	0.00117794
ATF3	7	40.7091	0.000197617	0.00118865
SCL	2	21.6912	0.000230877	0.00134845
ZNF384	5	33.4266	0.000230872	0.00134845
PBX3	3	25.6942	0.000253817	0.00146126
HCFC1	6	36.5995	0.000259367	0.00147218
MYB	4	29.1666	0.00029644	0.00165924
PRDM5	1	15.6922	0.000391267	0.00216001
BCOR	1	14.9105	0.000578407	0.00314997
BHLHE40	6	34.3479	0.000594362	0.0031937
CTNNB1	3	23.4017	0.000672507	0.00356606
P68	1	14.2691	0.00079709	0.00417178
VDR	7	36.6762	0.000825742	0.00426633
GATA2	13	54.5705	0.000859854	0.00434439
ZKSCAN1	3	22.8107	0.00086241	0.00434439
SMC4	1	14.041	0.000893383	0.00444485
NCOR1	2	18.5128	0.000979492	0.00481384
SP2	3	22.3295	0.00105512	0.00512307
TAL1	13	53.7822	0.00108132	0.00518774
KAP1	2	18.1809	0.00113758	0.00539348
SMAD1	2	18.1117	0.00117356	0.00549934
DACH1	1	13.3248	0.00127807	0.00592024
SOX9	5	28.517	0.00149113	0.006752
NR3C1	5	28.5205	0.00148923	0.006752
MAF	2	17.2264	0.00174663	0.007821
BRCA1	4	24.6311	0.0017947	0.00794794
CIITA	2	17.0685	0.00187462	0.00821166
YAP1	1	12.5135	0.00191749	0.0083091
NRF1	6	30.9066	0.00203564	0.00872726
NUCKS1	1	12.3642	0.00206604	0.00876435
STAT6	2	16.7309	0.00218005	0.00912887
MEIS1	3	20.5631	0.00219727	0.00912887
KDM5A	2	16.6757	0.00223442	0.00918848
ZMIZ1	3	20.3911	0.00235849	0.00960071
GTF3C2	2	16.5138	0.00240178	0.00967916
MYOG	2	16.3928	0.00253491	0.0101146
THAP1	1	11.7054	0.00287217	0.0113479
FOXA1	11	44.663	0.00292764	0.0114547
TCF3	7	32.6151	0.00327262	0.0126814
CEBPZ	1	11.4076	0.00333324	0.0127933
ELK1	5	26.1248	0.0035759	0.0134681
SOX11	2	15.6218	0.00357092	0.0134681
KAT2B	1	11.2148	0.00367053	0.0136965
GATA4	2	15.4958	0.00377605	0.013961
SPI1	17	59.9488	0.00392233	0.01437
PRDM16	1	11.0271	0.00403179	0.0145072
FOS	6	28.9401	0.00402143	0.0145072
USF1	10	39.954	0.00506268	0.0180554
SREBF1	2	14.6416	0.0055052	0.0194614
ZFX	2	14.6199	0.00555816	0.0194777
UBF1/2	3	18.2597	0.00561489	0.0195069
PADI4	1	10.3416	0.00568002	0.0195645
RFX5	7	30.8222	0.00586993	0.0200473
TBX3	2	14.2802	0.00645254	0.0218519
SMAD2	1	10.0468	0.00658213	0.022105
CTCF	116	288.018	0.0072042	0.0239941
MECOM	1	9.82969	0.00733684	0.0242356
PPARG	6	27.0666	0.00755844	0.0247647
PHF8	4	20.6909	0.00801557	0.0260506
TP63	4	20.5381	0.00848105	0.0271259
MEF2A	3	17.2382	0.00844669	0.0271259
RCOR2	1	9.47185	0.00877434	0.027843
ZFP281	3	16.8989	0.0096621	0.0301925
CRX	2	13.3502	0.00968545	0.0301925
DCP1A	1	9.2175	0.00996426	0.0301925
HOXB7	1	9.22391	0.00993236	0.0301925
RUNX2	2	13.3168	0.00982726	0.0301925
RACK7	1	9.25084	0.00979954	0.0301925
ZFP42	1	9.17175	0.0101948	0.0306606
FOXO3	2	13.2074	0.0103055	0.0307637
CLOCK	1	9.09228	0.0106081	0.0314342
AHR	1	9.05887	0.0107867	0.0317304
E2F4	9	34.4017	0.0112311	0.0327981
GF1B	1	8.94708	0.0114068	0.0330716
SOX17	1	8.92163	0.011553	0.0332561
ERG	3	16.3085	0.0121903	0.0348419
CHD4	1	8.70841	0.0128526	0.0364761
CHD7	3	16.0921	0.0132683	0.0373924
NCOR	2	12.5535	0.0136764	0.0377507
UTX	1	8.58504	0.0136704	0.0377507
BCLAF1	2	12.5647	0.013611	0.0377507
ESRRA	2	12.4201	0.014486	0.0397132
GATA6	3	15.7741	0.0150195	0.0408977
RCOR1	8	30.542	0.0153865	0.0416157
RAC3	1	8.23064	0.0163207	0.0438483
RBBP5	2	11.9707	0.0175704	0.0468932
POU3F1	1	8.0207	0.0181271	0.0480606
HDAC6	2	11.8234	0.0187144	0.0492934
GFI1B	1	7.87564	0.0194907	0.0510049
JUN	8	29.5758	0.0203301	0.0528583
NR0B1	1	7.65872	0.0217235	0.0561191
ZNF274	2	11.4145	0.0222799	0.0570609
GATA3	14	44.9403	0.0223713	0.0570609
DROSHA	1	7.54823	0.0229574	0.0581876
MYCN	4	17.7161	0.0234588	0.0587198
PKCTHETA	1	7.51305	0.0233648	0.0587198
PAX5	3	14.5646	0.0239272	0.0595225
SMC1	1	7.43585	0.0242843	0.0600404
SMAD2/3	2	11.0941	0.0255265	0.0627268
RUNX	1	7.30966	0.0258659	0.062799
SALL4	3	14.3596	0.0258676	0.062799
ASXL1	1	7.1599	0.0278771	0.0672724
ZNF217	2	10.8466	0.0283436	0.0676626
43377	5	20.0942	0.0283746	0.0676626
TAF7	2	10.8045	0.0288509	0.0683935
SIRT6	2	10.7321	0.0297463	0.0701038
TCFAP2C	1	6.9285	0.0312964	0.0733283
ZIC3	1	6.83121	0.0328564	0.0765384
CTBP2	2	10.4436	0.0335835	0.0777824
SIN3B	1	6.767	0.0339285	0.0781325
ARID3A	2	10.4023	0.0341695	0.0782403
FOXP1	2	10.3651	0.0347063	0.0790207
HOXD13	1	6.70763	0.0349507	0.07913
KLF5	3	13.4718	0.0361268	0.0813358
SUPT20H	2	10.0662	0.0393267	0.088048
P53	3	12.8965	0.0447093	0.0995461
ELF1	9	29.0277	0.0480415	0.106378
KLF6	1	6.03947	0.0488142	0.107498
IKZF1	2	9.37365	0.0524092	0.114167
PCGF2	2	9.37371	0.0524078	0.114167
LMO2	4	15.2066	0.055251	0.119555
EOMES	2	9.23547	0.055476	0.119555
GABP	2	9.06067	0.0596009	0.127578
RCOR3	1	5.63244	0.0598318	0.127578
SMC3	8	25.5149	0.0612473	0.129229
SAP30	2	8.99499	0.0612248	0.129229
NFE2	3	11.8714	0.0649006	0.136224
HOXB4	1	5.41319	0.0667639	0.139409
GBX2	1	5.40205	0.0671366	0.139464
SMARCC1	1	5.38779	0.0676172	0.139742
FOXM1	7	22.5297	0.0683654	0.140568
ERA	2	8.70314	0.0689634	0.141077
ZNF263	3	11.666	0.0698474	0.142164
RUNX3	1	5.30645	0.0704237	0.142617
FOXP2	4	14.3618	0.0728096	0.145981
E2A	1	5.24047	0.0727857	0.145981
IRF4	2	8.38836	0.0783443	0.156301
NEUROD2	1	5.01229	0.081582	0.161958
EBNA2	1	4.98478	0.0827121	0.1626
ELF3	1	4.98624	0.0826515	0.1626
TFEB	1	4.97039	0.0833094	0.162979
BCL3	3	11.0877	0.0857038	0.166425
OLIG2	2	8.1539	0.0861006	0.166425
ZEB1	2	8.14786	0.0863095	0.166425
MAFK	9	26.5498	0.0878358	0.168561
CREBBP	1	4.83552	0.0891209	0.170217
GF1	1	4.81633	0.0899802	0.171047
KDM4A	1	4.64383	0.0980854	0.185579
CDX2	5	15.9919	0.0998658	0.188065
KLF1	1	4.57789	0.101373	0.190016
ARNT	1	4.55137	0.102726	0.191661
NR2C2	4	13.245	0.103695	0.192576
ZC3H11A	4	13.2216	0.104448	0.193086
DNAJC2	1	4.45825	0.107623	0.198045
JARID1A	1	4.41534	0.109957	0.199898
MYOD1	2	7.53634	0.110117	0.199898
USF2	7	20.7	0.109572	0.199898
TRIM28	6	18.1278	0.111866	0.202161
NELFE	3	10.2423	0.114813	0.206561
DPY	1	4.30876	0.115975	0.207725
THAP11	1	4.2777	0.11779	0.209117
WRNIP1	1	4.28144	0.11757	0.209117
PPAR	1	4.15324	0.125353	0.221567
KDM1A	1	4.08808	0.129505	0.227905
Nerf2	1	4.06031	0.131315	0.230087
SREBP2	1	4.04175	0.13254	0.23023
PRDM14	2	7.06929	0.132271	0.23023
GTF2F1	3	9.79698	0.133466	0.230845
POU3F2	1	3.99415	0.135731	0.23376
CTCFL	1	3.96317	0.137851	0.236399
TBL1XR1	2	6.93324	0.139459	0.238143
EBNA1	1	3.87835	0.143823	0.244559
ESET	1	3.77868	0.151172	0.253843
NELFA	1	3.77868	0.151172	0.253843
HDAC1	1	3.78983	0.150331	0.253843
PHC1	1	3.76356	0.152319	0.254707
TET1	2	6.68105	0.153734	0.256012
STAT5A	2	6.62243	0.157238	0.260769
ATF2	2	6.51295	0.163976	0.27083
SMARCB1	1	3.57397	0.167464	0.275462
HMGN3	1	3.4836	0.175205	0.287022
PBX1	1	3.45762	0.177495	0.289597
ELF5	1	3.4174	0.181101	0.294289
NMYC	1	3.39151	0.183461	0.296927
LXR	2	6.19883	0.184784	0.297871
CJUN	1	3.36752	0.185674	0.298114
NACC1	1	3.31469	0.190644	0.303675
CCND1	1	3.32192	0.189957	0.303675
TDRD3	1	3.27834	0.194141	0.308027
BCL11A	2	5.99983	0.199161	0.314753
IRF1	3	8.53275	0.201611	0.31738
PAX3-FKHR	1	3.17943	0.203983	0.319865
TBL1	1	3.16217	0.205752	0.321387
PML	3	8.40943	0.209615	0.326157
MYBL2	2	5.78459	0.215823	0.334525
NR4A1	1	2.92852	0.231249	0.357063
GRHL2	1	2.89355	0.235328	0.361975
RBPJ	3	7.93742	0.242724	0.37193
CNOT3	1	2.81672	0.244543	0.373299
RXR	2	5.35097	0.253143	0.384968
ESR2	1	2.72845	0.255578	0.387211
BCL6	2	5.30375	0.257527	0.388701
EWS-FLI1	1	2.65347	0.265342	0.397685
WDR5	1	2.65264	0.265452	0.397685
IRF8	4	9.95864	0.267941	0.399927
CDKN2AIP	1	2.61339	0.270713	0.402573
HSF1	2	5.09782	0.277407	0.411011
NFI	1	2.51016	0.285053	0.420792
SMRT	2	4.99869	0.287432	0.422494
EBF1	3	7.36622	0.288303	0.422494
ZZZ3	2	4.91393	0.296243	0.432558
JUNB	1	2.40177	0.300928	0.437813
TCF21	2	4.81064	0.307285	0.445453
CSB	1	2.34945	0.308904	0.445575
MAFF	2	4.77944	0.310686	0.445575
MTA3	1	2.34483	0.309618	0.445575
GTF2B	1	2.32947	0.312005	0.445879
RARG	1	2.32103	0.313324	0.446183
HNF4G	1	2.30711	0.315513	0.447718
EWS	1	2.29523	0.317392	0.448804
STAT5	1	2.27732	0.320247	0.449685
TCFCP2L1	2	4.69348	0.320218	0.449685
NFIB	1	2.2511	0.324474	0.451692
ETV2	1	2.26002	0.32303	0.451692
HOXC9	1	2.24762	0.325039	0.451692
TBP	8	17.91	0.329193	0.454533
SOX3	2	4.61317	0.329339	0.454533
BACH1	3	6.86406	0.333602	0.458845
NFATC1	1	2.18707	0.33503	0.459242
MEF2C	1	2.12954	0.344807	0.471042
P63	2	4.42874	0.351081	0.477753
STAT2	1	2.08773	0.352091	0.477753
NRF2	1	2.04908	0.358962	0.485442
SREBP1	1	1.98246	0.37112	0.495236
TAF7L	1	1.99383	0.369016	0.495236
PPARA	1	1.98543	0.370569	0.495236
PCGF4	1	1.98652	0.370367	0.495236
FOSL1	4	8.60462	0.376739	0.501075
43374	1	1.94365	0.378391	0.501617
PPARD	3	6.38653	0.381311	0.503082
XRN2	1	1.92471	0.381993	0.503082
ZFP322A	1	1.8622	0.394121	0.517364
MNX1	1	1.84886	0.396758	0.519135
SREBF2	1	1.83422	0.399672	0.521255
FOXP3	2	4.00082	0.405895	0.524281
STAT4	1	1.8088	0.404785	0.524281
TOP2B	1	1.81023	0.404496	0.524281
MYBL1	1	1.79012	0.408583	0.526067
STAT1	5	10.2308	0.42048	0.530774
ER	1	1.76347	0.414065	0.530774
CTBP1	1	1.75035	0.416788	0.530774
TTF2	1	1.72807	0.421458	0.530774
CUX1	3	6.02263	0.42066	0.530774
E2F6	4	8.15429	0.418545	0.530774
POU2F2	2	3.91899	0.417081	0.530774
SMARCA4	2	3.87376	0.423359	0.531507
KDM6A	1	1.71055	0.425166	0.532117
NFIC	4	7.96411	0.436984	0.542637
SP4	1	1.65285	0.437611	0.542637
MBD4	1	1.66385	0.43521	0.542637
CEBPD	4	7.91546	0.441771	0.546116
WHSC1	1	1.60168	0.448953	0.553296
ASH2L	1	1.57849	0.454188	0.558042
KLF2	1	1.49212	0.474231	0.580897
PAX6	1	1.4611	0.481644	0.58819
HTT	1	1.45037	0.484236	0.589568
RARA	1	1.36413	0.505571	0.610016
ATF1	1	1.36605	0.505086	0.610016
ZNF143	4	7.29161	0.505521	0.610016
EZH2	21	41.1149	0.509698	0.611334
BCL11B	1	1.34902	0.509406	0.611334
SA1	3	5.24424	0.51289	0.613338
ESR1	7	13.0501	0.522581	0.623077
SMAD	1	1.2856	0.525819	0.625089
BCAT	1	1.24045	0.537825	0.63748
TAF2	1	1.22484	0.542037	0.64059
MTF2	1	1.19197	0.551019	0.6493
RNF2	5	8.7629	0.554744	0.651783
THRA	1	1.14741	0.563435	0.66007
SETDB1	4	6.71041	0.568175	0.663695
CMYC	1	1.09546	0.578261	0.673524
GLI1	1	0.978083	0.613214	0.712176
PBX	1	0.940664	0.624795	0.723541
HDAC2	4	6.03968	0.642787	0.740124
NR2F2	3	4.26367	0.641043	0.740124
EWS-ERG	1	0.870785	0.647011	0.742864
NFE2L2	2	2.47355	0.649378	0.743464
AUTS2	1	0.854445	0.652318	0.744715
TAF15	1	0.830191	0.660277	0.751671
HIF1A	1	0.77106	0.68009	0.767721
PDX1	1	0.775545	0.678567	0.767721
ESRRB	2	2.31155	0.678666	0.767721
CEBPA	3	3.89487	0.6909	0.777745
RING1B	2	2.19618	0.69973	0.78549
HNFA	1	0.690471	0.708054	0.792627
ZFP57	1	0.639598	0.726295	0.808555
ETV1	1	0.641187	0.725718	0.808555
IGF1R	1	0.598313	0.741443	0.823145
EST1	1	0.568827	0.752455	0.833075
SALL1	1	0.561358	0.755271	0.833902
CBX2	3	3.3169	0.76815	0.84148
NFYA	4	4.89821	0.768398	0.84148
HDAC8	1	0.537242	0.764433	0.84148
NOTCH1	2	1.76015	0.779764	0.846982
RXRA	5	6.40627	0.780054	0.846982
FOXH1	2	1.74883	0.781829	0.846982
CCNT2	1	0.498913	0.779224	0.846982
CBX3	2	1.71668	0.787686	0.851039
JARID2	2	1.6726	0.795688	0.857386
FUS	1	0.450408	0.798353	0.857964
RAD21	14	21.3669	0.809722	0.867867
PIAS1	1	0.302661	0.859564	0.918844
TRP63	1	0.281235	0.868821	0.926283
BATF	1	0.255685	0.879992	0.935717
JARID1B	1	0.241059	0.886451	0.940104
TBX5	1	0.221502	0.895161	0.946851
TCF12	8	9.06442	0.910737	0.960804
EKLF	1	0.18177	0.913123	0.960805
CBP	2	0.917292	0.922067	0.96769
CBX8	1	0.139123	0.932803	0.976414
NR1H3	1	0.11437	0.94442	0.985996
SOX6	1	0.109229	0.94685	0.985996
NR4A2	1	0.0941488	0.954016	0.98897
LUZP1	1	0.0928971	0.954614	0.98897
ETS2	1	0.0634431	0.968776	0.998509
LYL1	1	0.0638401	0.968584	0.998509
BP1	1	0	1	1
E4F1	1	0	1	1
HOXA2	1	0	1	1
E2F7	1	0	1	1
ZNF652	1	0	1	1
SRY	2	0.290187	0.990439	1
BMI1	2	0.507641	0.972753	1
EED	1	0.0168322	0.991619	1
SUZ12	12	8.42599	0.998591	1
LDB1	1	0.0223141	0.988905	1
NFYB	4	1.01563	0.998148	1
FOSL2	4	2.10348	0.977674	1

## Sheet: TF-PPI
Official.Symbol.Interactor.A	Official.Symbol.Interactor.B
GATA2	PML
RPA2	STAT3
CITED2	TFAP2A
EP300	TFAP2A
ATF1	BRCA1
BRCA1	MSH2
BARD1	BRCA1
BRCA1	MSH6
CTNNB1	MAGI1
ATF2	SMAD3
ATF2	SMAD4
EGR1	EP300
CREBBP	EGR1
NR3C1	SFN
NR3C1	TGFB1I1
ECD	NR3C1
LEF1	MITF
MITF	PIAS3
MITF	PATZ1
MITF	UBE2I
FOS	RELA
PIAS3	RELA
RELA	RNF25
PPP1R13L	RELA
DAXX	ETS1
FOXG1	KDM5B
KDM5B	PAX9
AR	GNB2L1
EP300	MAF
KDM5A	LMO2
LMO2	TAL1
NR5A1	SOX9
NCAPG2	TAL1
E2F1	NDN
TP53	WWOX
CDC14A	TP53
FLI1	GATA1
AR	FLNA
GABPA	HCFC1
CITED1	SMAD4
GATA1	ZFPM2
TAF1	UBTF
AR	RAN
AR	NR2C2
AR	NCOA3
AR	RNF4
AR	NCOA4
AR	PAK6
AR	RANBP9
AR	RCHY1
AR	PIAS2
YAF2	YY1
CREBBP	HNF4A
HNF4A	ZNHIT3
ID2	TCF4
ERBB4	YAP1
BPTF	MAZ
EP300	PROX1
CITED2	TFAP2C
CITED2	EP300
NEDD9	SMAD3
ING4	RELA
SMAD2	SMAD3
RRAS2	SMAD3
ARHGEF7	SMAD3
PPP2R2D	SMAD3
SMAD3	WWP2
RASD2	SMAD3
RAB38	SMAD3
FBXO3	SMAD3
SMAD3	SQSTM1
MAP2K3	SMAD3
SMAD3	WEE1
ARHGEF6	SMAD3
RGS3	SMAD3
SMAD3	TRIM35
CLASRP	SMAD3
SMAD3	SMAD3
GSC	SMAD3
RHOG	SMAD4
RASD2	SMAD4
RAB13	SMAD4
RHOJ	SMAD4
RAB2B	SMAD4
RHOD	SMAD4
RAC2	SMAD4
NRAS	SMAD4
RAB3B	SMAD4
RAB38	SMAD4
RRAS2	SMAD4
ARFRP1	SMAD4
ARL5B	SMAD4
ARHGEF11	SMAD4
ARHGEF7	SMAD4
SMAD4	SQSTM1
NEK6	SMAD4
SMAD4	STK35
RIPK2	SMAD4
MAP2K3	SMAD4
CHEK1	SMAD4
EIF2AK4	SMAD4
NUAK2	SMAD4
SMAD4	TSSK3
PBK	SMAD4
SMAD4	UHMK1
PLK4	SMAD4
ILKAP	SMAD4
SMAD4	TRIM35
RNF14	SMAD4
RNF138	SMAD4
SMAD1	SMAD4
SMAD3	SMAD4
SMAD4	STAT1
OCLN	SMAD4
RAB34	SMAD4
RPS27A	SMAD4
ITK	SMAD4
AP2B1	SMAD4
SMAD2	SMAD4
APBB2	SMAD4
SMURF1	UBTF
SMAD3	SMURF1
SMAD3	SMURF2
IRF3	SMURF2
SMAD1	SMURF2
KRT15	SMARCD1
AGTRAP	PBX3
MAGEB18	TP53
CCDC85B	SMARCD1
DACH1	UBE2I
IRF3	PRDX1
SMARCD1	USHBP1
DACH1	NAGK
TEAD4	WWTR1
CCDC85B	TEAD4
SMAD4	SMAD9
DVL2	TP53
CALCOCO2	SMARCD1
LDOC1	SMARCD1
EWSR1	SMAD4
MAX	PLEKHF2
MAX	MXI1
SMAD4	UBE2I
EP300	JMY
DNMT3A	MYC
RET	STAT3
EGFR	STAT3
EPHA5	STAT3
CTNNB1	LGALS9
CTNNB1	CTNNBIP1
CTNNB1	PHB2
HNF4A	SNCG
ARRB1	CHD1
HNF4A	STK16
HNF4A	RAD50
HNF4A	PABPC4
MAP3K8	RELA
REL	RELA
NFKB1	RELA
NFKB2	RELA
IQGAP2	RELA
AKAP8L	RELA
RELA	RELB
RELB	SMARCC2
EXT2	HNF4A
MYC	SNRNP200
HEATR1	MYC
METTL13	MYC
MYC	NUP205
MSH6	MYC
MCM7	MYC
MYC	POLE
MYC	NUP93
FANCI	MYC
GCN1L1	MYC
DDX24	MYC
ARHGEF2	MYC
GEMIN4	MYC
MYC	PRPF8
MYBBP1A	MYC
EXOC4	MYC
GTF3C3	MYC
MAX	MYC
MKLN1	MYC
EFTUD2	MYC
MYC	SMARCA4
MYC	MYO1B
HNRNPC	MYC
MYC	PDS5A
CTNNB1	CTNND1
CTNNB1	JUP
HCFC1	HCFC2
HCFC1	MEN1
HCFC1	RBBP5
HCFC1	WDR5
ASH2L	HCFC1
TP53	TP53BP1
AR	HNF4A
APC	CTNNB1
BRCA1	BRIP1
CTNNB1	PIK3R1
BRCA1	MAP3K3
JAK1	STAT3
BAK1	TP53
AKT1	AR
BRCA1	BRCA2
STAT3	TRIP10
AR	IL6ST
AR	RAD9A
NR3C1	RAD9A
AR	SMAD3
AR	NCOA6
AXIN1	CTNNB1
NCOA6	RELA
NCOA6	SRF
NCOA6	NR3C1
ATM	BRCA1
ATM	TP53
BRCA1	SMARCA4
BRCA1	SMARCA2
ATR	BRCA1
BRCA1	H2AFX
BRCA1	UBE2D1
BARD1	RELA
CTNNB1	PSEN1
CTNNB1	RXRA
AR	CTNNB1
BRCA1	CSNK2B
BRCA1	USF2
BRCA1	NMI
BRCA1	MYC
MYC	NMI
BLM	TP53
AURKA	BRCA1
BRCA1	BRCA1
BRCA1	CTCFL
BRCA1	KIF1B
BRCA1	MSH3
BRCA1	NCOA2
BRCA1	NCOA3
BRCA1	MAP4K4
BRCA1	NUP153
BRCA1	RBBP8
BRCA1	DNAJA3
BRCA1	POLR2A
BRCA1	CDK8
BRCA1	MED21
BRCA1	TUBG1
BRCA1	FHL2
BRCA1	ELK4
BRCA1	JUNB
BRCA1	JUND
BRCA1	JUN
BRCA1	CREBBP
BRCA1	EP300
BRCA1	RB1
BRCA1	RAD51
BRCA1	TP53
BLM	BRCA1
BRCA1	MRE11A
BRCA1	NBN
BRCA1	RAD50
ATR	TP53
BRCA1	HSPA8
BRCA1	CDK16
ABL1	BRCA1
AR	CCNH
AR	CDK7
BRCA1	ESR1
TFAP2A	TP53
CDH1	CTNNB1
CTNNB1	GSK3B
AR	AR
AR	DAXX
CTNNB1	MUC1
AR	STAT3
BRCA1	CLSPN
CTNNA1	CTNNB1
NCOA4	NR3C1
BRCA1	BRE
BRCA1	BRCC3
AR	SP1
EPHA3	TP53
CTNNB1	VCL
APC	TFAP2A
AR	GSK3B
BRCA1	CHEK2
AR	GSN
BRCA1	CSTF1
BRCA1	CSTF2
BRCA1	MED17
BRCA1	CSNK2A1
BARD1	TP53
RAD51	TP53
BRCA2	TP53
BRE	TP53
BRCC3	TP53
AR	SELENBP1
AR	HSPA1A
AR	HSP90AA1
AR	UXT
AR	CAV1
AR	JUN
BRCA1	RBL1
BRCA1	RBL2
AR	PRKDC
AR	XRCC5
AR	XRCC6
AR	BAG1
CREB1	CREBBP
MDM2	TP53
AR	CREBBP
E2F1	NCOA6
AR	NCOA1
AR	NCOR1
AR	NCOR2
AR	NCOA2
AR	CCND1
BRCA1	SP1
AR	FOXO1
AR	FOXA1
BRCA2	SMAD3
AR	RNF14
MAPK3	MYC
MAPK1	MYC
BRCA1	UBE2L3
TP53	TP53
RPA1	TP53
BCL2	MYC
CTNNB1	EGFR
CTNNB1	PIN1
CHEK1	TP53
BRCA1	RBBP7
APLP2	BRCA1
BRCA1	PEG3
BRCA1	RPL31
BRCA1	WNT2B
ABL1	CREB1
ACACA	BRCA1
AR	DCC
AR	SRC
CTNNB1	TCF4
AR	PTEN
AR	RB1
AR	BRCA1
AR	ZMIZ1
BCL9L	CTNNB1
BRCA1	RELA
BRCA1	PRKDC
PRKDC	TP53
S100B	TP53
CTNNB1	LEF1
AR	TGFB1I1
BRCA1	H2AFY
AKT1	BRCA1
AR	MAPK1
BRCA1	CDK2
BRCA1	UBE3A
SFN	TP53
TFAP2C	TP53
AR	EGFR
AR	GSK3A
AR	KAT7
AR	NR2C1
CTNNB1	TFAP2A
CTNNB1	MET
BRCA1	CCNA2
BRCA1	FANCD2
BRCA1	LMO4
CDKN1A	TP53
BRCA1	CTBP1
APC2	CTNNB1
CTNNB1	SMARCA4
CDH3	CTNNB1
CDH5	CTNNB1
CTNNB1	ERBB2
CTNNB1	PTPRF
CTNNB1	SMAD7
E2F1	TOPBP1
EP300	NCOA3
CTNNB1	ESR1
BRCA1	ETS1
BRCA1	FLI1
AR	GRIP1
HDAC9	SIN3A
IKZF1	SIN3A
ACP1	CTNNB1
BRCA1	MLH1
NR3C1	RANBP9
BRCA1	NUFIP1
AR	PELP1
DHX9	RELA
BRCA1	RFC1
HCFC1	SIN3A
GEMIN2	SMAD1
GEMIN2	SMAD3
CTNNB1	HNF4A
BRCA1	GTF2E1
BRCA1	GTF2F1
BRCA1	GTF2H4
BANP	TP53
RELA	TNIP2
RELA	TBK1
PML	SMAD3
SMAD3	ZFYVE9
POLR1E	UBTF
MYB	PML
EP300	TP53
PRMT1	TP53
CARM1	TP53
DNMT3B	SMC4
DNMT3B	SIN3A
ANAPC10	SMAD3
CREBBP	RELA
ANKRD2	TP53
TP53	YBX1
FOXO1	SMAD3
FOXO4	SMAD3
FOXO3	SMAD3
FOXO3	SMAD4
FOXO1	SMAD4
FOXO4	SMAD4
APTX	TP53
PARP1	TP53
TP53	XRCC1
AR	SART3
MYOCD	SRF
BTRC	SMAD4
BTRC	SMAD3
RELA	UNC5CL
CEBPB	MED23
CDK8	CEBPB
CEBPB	MED26
EP300	SS18L1
PIAS3	SMAD3
PIAS3	SMAD4
EP300	PIAS3
DLX1	SMAD4
GATA1	HDAC1
GATA1	HDAC3
GATA1	HDAC4
GATA1	HDAC5
ATF3	JUN
RNF111	SMAD3
CLOCK	EP300
ARNTL	EP300
EP300	NPAS2
NOTCH1	SMAD3
CABLES2	TP53
CABLES1	TP53
E2F1	PHB
CDH2	CTNNB1
NCL	SP1
EID2	SMAD3
EID2	SMAD4
CDKN2A	TP53
EP300	KLF5
AJAP1	CTNNB1
E2F1	NDNL2
CA9	CTNNB1
MKL1	SRF
MKL2	SRF
EGR2	HCFC1
KDM4A	NCOR1
HSPA4	NCOR1
CORO2A	NCOR1
HDAC3	NCOR1
GPS2	NCOR1
NCOR1	TBL1XR1
KIF11	NCOR1
NCOR1	ZBTB33
NCOR1	TRIM33
HDAC3	ZBTB33
JUN	NR3C1
NR3C1	STAT3
NR3C1	ZBTB16
MDC1	TP53
PHB	TP53
CEBPB	EGR1
MYOD1	STAT3
CCNT1	MYC
CDK9	MYC
AR	HDAC3
AR	HDAC4
HDAC1	SIN3A
HDAC2	SIN3A
CIITA	NCOA1
MTA2	SIN3A
MTA1	SIN3A
MTA1	TP53
MTA2	TP53
MTA2	YY1
RUNX1	SUV39H1
NCOA3	NR3C1
NR3C1	SMARCA4
NR3C1	SMARCC1
NR3C1	SMARCD1
NR3C1	SMARCE1
SMARCA4	SMARCD1
SMARCC2	SMARCD1
SMARCC1	SMARCD1
ESR1	SMARCD1
NR1H4	SMARCD1
PGR	SMARCD1
PML	TP53
NOTCH1	YY1
NCOA1	NR1I2
NR3C1	SMAD3
EEF2	TP53
CHD1	HDAC1
BCLAF1	CHD1
CHD1	SRSF3
CHD1	NCOR1
CHD1	SAFB
CLK1	NCOR1
HIPK2	SMAD1
SKI	SMAD1
SKI	SMAD3
HIPK2	SMAD3
SKI	SMAD4
CEBPA	MYC
CEBPB	MYC
NDUFA13	STAT3
TP53	TP53INP1
CEBPB	SP1
AATF	SP1
HDAC1	SP1
GATA4	NKX2-5
NKX2-5	TBX5
CTNNB1	SLC9A3R1
PIAS4	SMAD3
PIAS4	SMAD4
AR	PSPC1
AR	NONO
CTNNB1	PTPN14
SAP30	YY1
BCOR	MLLT3
KAT5	MYC
NR3C1	NRIP1
CEBPB	CREB1
EP300	ING4
EP300	ING5
ING4	TP53
ING5	TP53
LEF1	UBTF
E2F1	PKIB
CREBBP	E2F1
E2F1	TEAD3
E2F1	MYBL2
E2F1	SPIB
E2F1	MGA
ETS1	TDP2
SMAD3	ZEB1
SMAD1	ZEB1
RELA	TRIB3
EP300	N4BP2
ARID4B	SIN3A
SIN3A	SUDS3
SAP30	SIN3A
SAP130	SIN3A
ATF3	SMAD3
CBY1	CTNNB1
PAX6	SOX2
CEBPB	RELA
CEBPB	DDIT3
HIPK1	TP53
HMGA2	RELA
NFKBIB	RELA
HCFC1	HDAC1
HCFC1	HDAC2
HCFC1	SUDS3
HCFC1	RBBP4
HCFC1	RBBP7
HCFC1	SETD1A
ASCL2	HCFC1
HCFC1	OGT
HCFC1	HSP90AA1
HCFC1	HSPA4
HCFC1	HSPA8
HCFC1	SP1
HCFC1	SIN3B
HMGA1	SP1
CEBPB	HMGA1
TAF1	TAF7L
MYC	TRRAP
MYC	SUPT3H
MYC	TAF9
MYC	TADA2A
MYC	SAP130
TP53	TP53RK
CTNNB1	DLG5
RCHY1	TP53
DVL1	SMAD1
ERBB2IP	SMAD1
DVL1	SMAD3
ERBB2IP	SMAD3
DVL1	SMAD4
ERBB2IP	SMAD4
HSP90AA1	MYC
TP53	UBE2A
CTNNB1	FYN
CTNNB1	FER
CTNNB1	RAB8B
CDON	CTNNB1
BOC	CTNNB1
NCOR1	PTMA
PTMA	SIN3A
PML	SRF
CREBBP	SRF
PTEN	TP53
JUND	RFWD2
RRM2B	TP53
RRM2	TP53
AR	EFCAB6
EFCAB6	SIN3A
HIF1A	TP53
DEK	TFAP2A
DAXX	NR3C1
BRCA1	DHX9
HDAC9	NCOR1
NCOR2	RELA
KAT6B	RUNX1
KAT5	STAT3
CREB1	KAT5
AR	KAT5
AR	HDAC1
SETDB1	SIN3A
GTF3C2	GTF3C3
GTF3C2	GTF3C5
GTF3C2	TBP
GTF3C2	POLR3C
EP300	MEF2D
GATA2	HDAC3
GATA2	HDAC5
HDAC1	YY1
HDAC2	YY1
HDAC3	YY1
EP300	PPARG
EP300	ESR1
E2F1	RB1
NCOR1	TAB2
NCOR1	NFKB1
HDAC3	RELA
NFKBIA	RELA
HDAC4	NCOR1
HDAC7	NCOR1
HDAC5	NCOR1
EP300	KAT2B
EP300	RELA
HDAC1	RELA
HDAC2	RELA
KAT2B	YY1
EP300	YY1
MORF4L1	SIN3A
PFN2	SIN3A
MORF4L2	SIN3A
HDAC2	SP1
RBPJ	SIN3A
SIN3A	SNW1
NCF1	RELA
CTNNB1	RUVBL1
GTF3C2	GTF3C4
KDM1A	SIN3A
PML	SIN3A
NCOR1	PML
NCOR1	SIN3A
NCOR1	SKI
SIN3A	SKI
KAT2A	MYC
KAT2A	MAX
MAX	TRRAP
KAT2A	TRRAP
E2F1	TRRAP
BRCA1	RBBP4
BRCA1	HDAC1
BRCA1	HDAC2
EP400	MYC
EP400	MAX
MYC	RUVBL1
JUNB	SMARCD1
HDAC1	TP53
SIN3A	SMARCB1
CREBBP	TP53
SIN3A	SMARCA4
SIN3A	SMARCA2
SIN3A	SMARCC1
KLF1	SMARCC2
KLF1	SMARCD1
ARID1A	GATA1
GATA1	SMARCA4
GATA1	SMARCC2
GATA1	SMARCC1
GATA1	SMARCD1
GATA1	SMARCE1
GATA1	SMARCB1
SMARCA4	SP1
SMARCC2	SP1
SMARCC1	SP1
MYC	SMARCB1
NCOR1	PHB
PHB	SIN3A
DNMT1	E2F1
SMARCB1	TP53
SMARCA4	TP53
SMARCC1	TP53
FKBP3	YY1
RB1	SP1
BRCA1	SMARCB1
BRCA1	SMARCC2
BRCA1	SMARCC1
BRCA1	SMARCD2
RBBP4	SIN3A
NCOR1	PPARD
BCL6	BCOR
BCOR	HDAC1
BCOR	HDAC3
BCOR	HDAC4
BCOR	HDAC6
BCL6	NCOR1
SMARCC2	STAT2
SMARCA4	SMARCC2
SMARCB1	SMARCC2
SMARCA2	SMARCC2
SMAD3	TGIF1
SMAD3	TGIF2
HSP90B1	SMARCC2
RBBP7	SIN3A
SAP18	SIN3A
HBP1	SIN3A
MXD1	SIN3A
E2F1	HDAC1
E2F1	RBBP4
RBBP4	SP1
KLF11	SIN3A
KLF16	SIN3A
KLF13	SIN3A
KLF9	SIN3A
KLF10	SIN3A
MAD1L1	SIN3A
SMAD1	TGIF1
EP300	SMAD2
SIN3A	ZBTB16
CABIN1	SIN3A
SUMO1	TP53
TP53	UBE2I
CHD3	TP53
HIPK3	TP53
CHD1	SSRP1
NCOR1	NCOR2
NCOR2	SIN3A
MYC	RUVBL2
ACTB	MYC
ACTL6A	MYC
ACTL6A	KAT2A
SATB1	SIN3A
NCOR1	SMARCB1
NCOR1	SMARCA4
NCOR1	SAP30
NCOR1	SRCAP
NCOR1	SMARCC2
NCOR1	SMARCC1
NCOR1	SF3B3
NCOR1	SF3A1
NCOR1	TRIM28
PHF12	SIN3A
AR	CDK9
AR	NSD1
ELK1	EP300
EP300	SS18
EP300	PAX6
CREB1	EP300
EP300	USF2
EP300	FEN1
EP300	EP300
EP300	MEF2A
EP300	THRA
EP300	RORA
EP300	MYOD1
EP300	TSG101
EP300	MYBL2
EP300	ING1
EP300	SMAD1
CREBBP	SMAD1
EP300	TWIST1
EP300	NEUROD1
SMARCC2	SMARCE1
ACTB	SMARCC2
IKZF3	SIN3A
IKZF2	SIN3A
IKZF4	SIN3A
CBFA2T3	NCOR1
NCOR1	RUNX1T1
HDAC7	SIN3A
DTX1	EP300
ASCL1	EP300
EP300	GPS2
EP300	HNRNPU
EP300	SMAD7
EP300	MAML1
EID1	EP300
EP300	RBM14
CITED4	EP300
CITED4	TFAP2A
CITED4	TFAP2C
EP300	HIF1A
MDM4	SMAD3
MDM4	SMAD4
EP300	MDM4
EP300	NCOA6
EP300	TADA3
TADA3	TP53
EP300	GATA6
CSNK2A1	UBTF
CSNK2A1	RELA
CSNK2A2	RELA
CTNNB1	DVL1
CTNNB1	DVL3
CTNNB1	DVL2
CEBPB	SMARCA2
CEBPB	SMARCC1
MYB	SMARCA2
BCL3	EP300
AR	YWHAQ
MED1	NR3C1
NCOA1	NR3C1
NCOA2	NR3C1
CAMK2A	CREB1
BCOR	CPNE2
BCOR	CPNE4
CREBBP	NR3C1
NEDD4L	NR3C1
NR3C1	TBP
NR3C1	TADA2A
BCOR	CPNE1
MSX1	SP1
EP300	TCF3
EP300	MGMT
DDX5	EP300
CREBBP	MYB
CREB1	TP53
CREBBP	FOXO1
CITED1	EP300
NCOA1	STAT6
CREBBP	STAT6
CREBBP	MAF
EP300	PELP1
CREB1	RBBP4
EP300	SREBF2
EP300	NFATC2
EP300	TRIP4
EP300	STAT2
EP300	STAT3
EP300	STAT1
CREBBP	IRF3
EP300	NUP98
EP300	TRERF1
EP300	TGS1
CREBBP	KLF4
CREBBP	STAT3
NEUROG1	SMAD1
HIPK2	TP53
CREBBP	GATA1
SMAD1	SNIP1
SMAD4	SNIP1
EP300	SNIP1
EP300	SMAD4
CREB1	RPS6KA5
CREB1	RPS6KA4
EP300	IRF2
IRF1	KAT2A
IRF2	KAT2A
KAT2B	TP53
KAT2A	NOTCH1
KAT2A	RBPJ
E2F1	RING1
RYBP	YY1
ESR1	KDM5A
KDM5A	RARA
KDM5A	NR3C1
KDM5A	VDR
RB1	VDR
KDM5A	RB1
KDM5A	TBP
KDM5A	RBL1
AR	PRMT1
KAT2A	XRCC6
KAT2A	TADA2A
KAT2A	XRCC5
KAT2A	PRKDC
SMAD1	STAT3
EP300	NR4A1
EP300	HNF1A
EP300	LEF1
EP300	MEF2C
EP300	MDM2
CCND1	EP300
EP300	PPARA
EP300	PCNA
EP300	XPA
EP300	TAL1
EP300	PTMA
CEBPB	EP300
CDK8	SMARCC2
EP300	POLR2A
MLH1	MYC
MAX	MSH2
MSH2	MYC
HEXIM1	RELA
ARRB2	SMARCC2
ITSN1	SMARCC2
AK5	NUCKS1
PHYHIP	SMARCC2
CREB1	RAB1A
RAB4A	TP53
ATF3	IGSF21
ATF3	LRIF1
C14ORF1	CREB1
COPS6	EP300
ATF3	FGFR3
CCDC106	TP53
FAM173A	TP53
PEX14	SMARCC2
CREB1	RECQL5
S100A8	TP53
TP53	ZCCHC10
ANXA3	TP53
ARL3	TP53
ATF3	TP53
BCR	TP53
BHLHE40	BRD7
BHLHE40	SETDB1
BHLHE40	VIM
CCT5	TP53
COX17	TP53
CREB1	VIM
FXYD6	TP53
GSTM4	TP53
HSPB1	TP53
PNP	TP53
POLR2C	SMARCC2
STX5	TP53
TP53	WDR33
ARIH2	TP53
BHLHE40	CHD3
BHLHE40	ZHX1
BTBD2	TP53
CCL18	TP53
CDC42	TP53
CHD3	CREB1
EIF2S2	TP53
LAMA4	TP53
MAD2L1BP	TP53
MPHOSPH6	TP53
PAFAH1B3	TP53
PPA1	TP53
PSMD11	TP53
SAT1	TP53
SERPINB9	TP53
SNRPN	TP53
TK1	TP53
CDKN2C	TP53
ERH	TP53
TP53	ZNF24
NCOA3	NR1I2
ESR1	NR1I2
ATF4	CEBPB
MED14	NR3C1
NR3C1	TSG101
HSPD1	NR3C1
NR3C1	RAN
AR	TSG101
GATA1	ZBTB16
E2F1	TP53BP1
STAT1	STAT3
PTPN11	STAT3
IRF4	STAT6
MYC	RAF1
CREM	SPI1
CCND1	TAF1
TAF1	TAF6
PLAGL1	TP53
LMO1	TAL1
CDH8	CTNNB1
SMAD4	STK11IP
IL1RAP	STAT3
THRB	TP53
ELL	TP53
AR	COX5B
IL2RB	STAT3
E4F1	TP53
CSNK2A1	MAZ
ABL1	TP53
CREB1	GLI2
E2F1	MDM4
MEF2C	SP1
NCOA1	NCOR1
NCOR1	NR3C1
MAX	MYCN
COPS5	JUND
CTNNB1	PTPRJ
TP53BP2	YAP1
KIF5A	YAP1
SRF	SSRP1
MBD2	SIN3A
AR	RAF1
HSP90AA1	NR3C1
CTNND1	ZBTB33
RB1	TAF1
NCOR1	ZMYND11
NR3C1	TXN
ETS1	SPI1
MDM2	TAF1
CEBPB	SPI1
GSK3B	TP53
JUN	RELA
AR	NR0B2
HSP90AA1	TP53
MEN1	RELA
JUND	MEN1
PPP2CA	RELA
PPP2CB	RELA
ID3	TCF4
EGR1	NAB2
SMAD4	ZNF423
SMAD1	ZNF423
CBFB	RUNX1
ATF3	JUND
AR	POU2F1
NR3C1	POU2F1
NR3C1	POU2F2
AR	POU2F2
SP1	YY1
SREBF1	YY1
SP1	SREBF1
CDK9	RELA
FOXG1	SMAD1
PSMB4	SMAD1
PML	RELA
TOP1	TP53
HTT	SP1
NCOA1	RARB
BRD4	RFC1
BRD4	RFC2
BRD4	RFC3
BRD4	RFC4
BRD4	RFC5
CREM	FHL5
CREB1	FHL5
CREB1	FHL2
CREB1	FHL3
AES	RUNX1
SKIL	SMAD3
CDC27	SMAD3
CDC16	SMAD3
HOXA9	MEIS1
NOTCH1	RELA
GATA2	SPI1
NR3C1	PSMC3IP
MYC	TIAM1
TAF1	TAF7
DDIT3	JUND
RXRG	SRF
MAF	USF2
SMAD4	TOB1
SMAD1	TOB1
CTNNB1	FHL2
MAF	SOX9
PSMC5	SP1
DAP3	NR3C1
FES	STAT3
AR	DAP3
PRKCQ	TAL1
DAB2	SMAD3
HNF4A	NR0B2
E2F1	SP1
KLF4	KLF6
TBP	UBTF
BRF1	TP53
GATA4	SRF
NR3C1	POU1F1
ETHE1	RELA
GTF2I	MYC
JUN	SMAD3
FOS	SMAD3
MYC	RB1
PAX5	RUNX1
NCOA1	STAT3
BRCA1	JAK1
BRCA1	JAK2
HNF4A	NCOA1
HNF4A	NCOA2
CTNNB1	VEZT
CTNNB1	MYO7A
FOXO1	YWHAG
FOXO1	YWHAZ
ESR1	TP53
SLC9A3R1	YAP1
HNF4A	MECR
MYB	NCL
AHR	SP1
ARNT	SP1
ING1	SIN3A
ING1	SMARCC2
ING1	SMARCD1
EIF2AK2	TP53
KPNB1	SMAD3
KPNB1	SMAD4
RBL1	SMAD3
RBL1	SMAD4
E2F4	SMAD3
TAF1	TAF4
MAX	SPAG9
MAX	MXD1
S100A4	TP53
ATF2	CEBPB
MYOD1	NCOR1
MYOD1	TCF4
TAL1	TCF4
MYC	PFDN5
NCOR1	TXNRD2
AHR	RELA
REL	SRF
RELA	SRF
E2F1	RNF144A
E2F1	FHL2
GTF2F1	TAF1
GATA2	POU1F1
STAT1	VDR
KAT2A	TAF4
KAT2A	SUPT3H
GATA3	TAL1
PPARA	RELA
EP300	SUB1
EP300	STAT6
TAL1	TCF3
TAL1	TCF12
GATA1	TAL1
SSBP1	TAL1
SSBP2	TAL1
SSBP3	TAL1
CBFA2T3	TAL1
CBFA2T2	TAL1
HDAC1	TAL1
HDAC2	TAL1
TAL1	TRRAP
BRD1	TAL1
RCC1	TAL1
TAL1	XRCC6
TAL1	TOP1
PARP1	TAL1
LDB1	TAL1
ITGB3BP	RELA
MYC	TFAP2A
APEX1	TP53
ELK3	TCF3
MEIS1	PBX1
HOXA9	PBX3
CREM	TBP
CREM	TAF4
HNF4A	TP53
MYC	ZBTB17
MAX	ZBTB17
EP300	ZBTB17
CTNNB1	TGFBR2
CTNNB1	SMAD2
CTNNB1	SMAD3
CTNNB1	SMAD4
NDN	TP53
CTNNB1	USP9X
ETS2	NR3C1
MYC	NFYC
CEBPB	NR3C1
CEBPA	NR3C1
AR	CEBPA
CEBPA	RARB
AR	CEBPB
CEBPB	ESR1
CEBPB	RARB
HOXD9	MEIS1
CD6	MYC
CDC6	MYC
SKIL	SMAD4
CTNNB1	PTPRZ1
CTNNB1	PTN
RELA	TERT
RUNX2	SMAD1
RUNX2	SMAD3
HSPA1A	NR3C1
NCOA2	VDR
APBA2	RELA
MYC	SP1
PLK3	TP53
HTT	TP53
HTT	SIN3A
PTGS2	TP53
BRCA1	STAT5A
POU2F1	SP1
ESR1	STAT3
PIAS3	STAT3
AURKA	TP53
BRCA1	VCP
RFC1	TP53
RELA	RFC1
PTPN2	STAT3
NFYA	SRF
AR	SVIL
NR3C1	SVIL
YAP1	YWHAQ
CREB3	HCFC1
CDK2	E2F1
CCNA2	E2F1
CCND1	STAT3
CTNNB1	DLGAP1
MAX	MXD3
MAX	MXD4
CREBZF	HCFC1
CDK1	TP53
CDK2	TP53
CCNA2	TP53
SMAD3	TFE3
MAX	SMAD3
SMAD4	TFE3
MAX	SMAD4
CTNNB1	NR5A1
PIN1	TP53
MYC	YY1
ATF3	DDIT3
HNF4A	SUB1
E2F1	SP2
E2F1	SP4
E2F1	SP3
ETS1	ETS2
HNRNPU	NR3C1
GPS2	TP53
MAFF	NRF1
HSP90AA1	STAT3
AES	AR
GTF2F1	SRF
KHDRBS1	STAT3
GTF2E1	TAF1
MSC	TCF4
ID1	TCF4
HCFC1	PPP1CA
MYC	TBP
GTF2F1	MYC
NCOR1	PPARA
NCOR1	RARG
NCOR1	RARA
CCNG1	TP53
TP53	YWHAZ
AR	FHL2
RELA	SP1
GATA2	ZBTB16
GATA2	ZBTB32
EYA3	SIX5
BTRC	RELA
ERBB2	STAT3
AKT1	SMAD3
AKT1	SMAD4
CREB1	PRKACA
FOXO1	TSC2
MTOR	STAT3
AR	CDC37
MDM4	TP53
AR	PIAS4
CEBPB	MYB
HNF4A	PPARGC1B
HCFC1	PPARGC1A
TAF1	TAF2
NR3C1	YWHAH
KLF4	SP1
ELP2	STAT3
MAX	TEAD1
MYC	NFYB
RELA	RXRA
CEBPE	MYB
NFKB1	SP1
NFKB2	SP1
REL	SP1
MECOM	SMAD3
TFDP1	TP53
NFKBIA	TP53
PURA	SP1
SMC2	SMC4
NCL	NR3C1
NCAPD2	SMC4
E2F1	NPDC1
FOXH1	SMAD3
NR2F1	SP1
MEN1	SMAD3
CTNNB1	NLK
NLK	TCF7L2
EGR1	PITX1
NFYC	SMAD3
NCOR1	ZBTB16
AR	NR0B1
AR	TMF1
TAF1	TBP
PGR	RELA
KLF10	SP1
SP1	SREBF2
ELF1	SP1
POGZ	SP1
ASCL1	TCF4
VDR	VDR
TP53	ZNF148
CEBPB	HSF1
ISL1	ISL1
ISL1	LMX1A
ISL1	LHX3
ISL1	LMO2
FOS	MITF
MITF	SPI1
CREB1	HNF1B
CAMK2G	SMAD4
MAF	MYB
ETS1	MAF
SNW1	VDR
MYC	SMAD2
MYC	SMAD3
PPP1R13L	TP53
MED1	TP53
NR3C1	NR3C1
HCFC1	HCFC1R1
CREB1	NR3C1
TP53	WRN
CDH11	CTNNB1
TAF1C	UBTF
CHUK	CTNNB1
CTNNB1	IKBKB
VDR	ZBTB16
MYB	SND1
CD3EAP	UBTF
NFKB1	NR3C1
NFKB2	NR3C1
PPP1R13L	SP1
AR	CCNE1
NKX3-1	SRF
NFKBIE	RELA
CIITA	RFXANK
CTNNB1	DSC3
MYOG	SRF
TBP	TP53
JUN	VDR
FOS	VDR
CEBPB	HNRNPK
CEBPB	NOLC1
NR1I2	POU1F1
POU1F1	VDR
GATA1	SP1
LMO2	SP1
SP1	TAL1
LDB1	SP1
NR3C1	RELA
FOXH1	SMAD4
SMAD3	SP1
MEF2D	SP1
JUND	MAPK8
RUNX3	YAP1
RUNX2	YAP1
RUNX1	YAP1
E2F1	RBL1
MYB	PAX5
HEY2	NCOR1
HEY2	SIN3A
CEBPB	CEBPG
LYL1	TCF4
TAL2	TCF4
CDC14B	TP53
STK11	TP53
RRN3	UBTF
HTT	NCOR1
MED13	VDR
MED12	VDR
MED1	VDR
MED14	VDR
THRAP3	VDR
MED6	VDR
MED21	VDR
MED24	VDR
MED16	VDR
MED17	TP53
CDH6	CTNNB1
CDH18	CTNNB1
JUP	TCF7L2
IFI16	TP53
FLI1	SRF
ZBTB7A	ZBTB7A
AR	UBE2I
FOS	TAF1
AES	RELA
RELA	TLE1
HCFC1	POU2F1
GTF2H1	TP53
CACYBP	CTNNB1
CTNNB1	SKP1
SP1	TAF4
PIAS1	TP53
EFEMP2	TP53
NR3C1	STAT5B
ELK1	FLI1
ELK1	SRF
AR	SMAD4
AR	CALR
CEBPB	RB1
MED12	SOX9
CIITA	RFX5
ERCC3	TP53
ERCC2	TP53
ERCC6	TP53
JUN	RUNX1
FOS	RUNX1
CTNNB1	PTPN11
DDX54	NR3C1
POU2F1	VDR
FKBP4	NR3C1
MAPK8	TP53
MAPK9	TP53
MAPK10	TP53
CREM	KCNIP3
PML	STAT3
TP73	YAP1
TP63	YAP1
NRF1	PPARGC1A
WT1	WTAP
CEBPZ	TP53
SRF	TEAD1
E2F1	TFDP1
CEBPB	MAPK1
PTK2	STAT3
JUN	STAT3
SP1	SRF
MYOG	SP1
MYOD1	SP1
TAF1	TAF5
GTF2A1	TAF1
AR	SPDEF
AR	PATZ1
RNF4	SP1
AR	ETV5
AR	PA2G4
NR3C1	PIAS2
AR	PIAS1
AR	PIAS3
CIITA	XPO1
ATF6	YY1
MXI1	SMC3
EGR1	NFATC1
BRCA1	FANCA
HMGB2	NR3C1
AR	HMGB2
NKRF	RELA
NFKB1	STAT6
NCOR2	SRF
PPP4C	RELA
PPP4C	TP53
PARP1	RELA
CEBPB	NFKB1
E2F1	NFKB1
MTPN	RELA
PRKCZ	RELA
POU2F1	RELA
RELA	TAF1
RELA	TBP
RELA	TAF6
RELA	TAF11
RELA	TWIST1
MYC	RELA
GTF2B	RELA
NKX2-1	RELA
RELA	RELA
RELA	TAF4B
NCL	TP53
ETS1	JUN
ETS1	RUNX2
BRCA1	MDC1
BRCA1	TP53BP1
BRCA1	ZCCHC8
BRCA1	ORC2
BRCA1	ORC3
BRCA1	CCNE1
MECP2	NCOR1
TP53	TSG101
NCOR2	NR3C1
JUN	SP1
JUNB	SMAD3
JUNB	SMAD4
JUND	SMAD3
JUN	TAF1
ARID3A	E2F1
GTF2I	SRF
IRF3	IRF7
IRF3	IRF5
CTNNB1	TCF7L1
WBP1	YAP1
PAX6	TAF1
TAF1	TP53
PRDM1	TLE1
PRDM1	TLE2
SMAD4	SMAD5
RUNX1	SMAD3
RUNX3	SMAD3
RUNX1	SMAD1
RUNX3	SMAD1
RUNX1	SMAD2
RUNX1	SMAD5
ELK4	SRF
HNF4A	NR2C2
HNF4A	MED23
HNF4A	MED14
HNF4A	MED1
ADA	NR3C1
AR	PRPF6
PSEN1	TCF7L2
TFAP2A	YBX1
NR3C1	TRIM24
AR	TRIM24
NRF1	PPRC1
MAF	MAFG
MAF	MAF
REST	SIN3B
REST	SIN3A
HDAC1	REST
SND1	STAT6
COPS2	SIN3A
ETS1	UBE2I
UBE2I	WT1
SMAD3	SNW1
SMAD4	SNW1
CALR	NR3C1
SMAD3	STRAP
ACVR1B	SMAD3
PAWR	WT1
RB1	UBTF
CCNA1	E2F1
RARA	SP1
RXRA	SP1
BCL6	SIN3A
BCL6	JUND
BCL6	ZBTB7A
SP1	ZBTB7A
SP1	ZBTB16
BCL6	SP1
ACVR1	SMAD1
GATA1	LMO2
GATA2	LMO2
GATA2	TAL1
RLIM	SIN3A
PML	SP1
IFNAR1	STAT3
STAT3	TSHR
HNF1A	STAT3
IL6ST	STAT3
PDIA3	STAT3
NFKB1	STAT3
RELA	STAT3
IL6R	STAT3
NMI	STAT3
EIF2AK2	STAT3
RAC1	STAT3
SRC	STAT3
BMX	STAT3
GTF2I	STAT3
CDKN1A	STAT3
OAZ3	SMAD1
COPS5	SMAD4
BRCA1	CDK4
BRCA1	E2F4
BRCA1	CDK1
BRCA1	CCNB1
BRCA1	CCND1
BACH1	BRCA1
BRCA1	STAT1
GHR	STAT3
BRCA1	NFYA
BRCA1	POU2F1
BRAP	BRCA1
BAG1	VDR
NKX2-5	SRF
NR5A1	SP1
CDH9	CTNNB1
CDH10	CTNNB1
CDH7	CTNNB1
CDH15	CTNNB1
CTNNB1	PTPN1
NEDD9	SMAD1
CCR5	STAT3
SIN3A	TAL1
HMGA1	SRF
TOP2A	TP53
TOP2B	TP53
CD63	SRF
ATF6	SRF
RXRA	VDR
E2F1	TFDP2
EGR1	TP53
EGR1	PSMA3
EGR1	RELA
EGR1	NAB1
PSIP1	SP1
SP1	SUB1
CEBPB	EGFR
NCOR1	VDR
NCOR2	VDR
RUNX1	VDR
RUNX1T1	VDR
GATA6	SRF
E2F2	SP1
E2F3	SP1
KLF6	SP1
GABPA	SP1
GABPA	SP3
SMAD2	SP1
CEBPA	SMAD3
CEBPB	SMAD3
CEBPA	SMAD4
CEBPB	SMAD4
CEBPB	SRF
NR2F6	NR3C1
ESR1	ISL1
ISL1	PECR
ISL1	NR2F1
ESR1	FOXO1
ESR1	NCOR1
RUNX1T1	SIN3A
AR	GTF2F1
AR	GTF2F2
AR	TBP
E2F1	SKP2
CUL1	E2F1
E2F1	GTF2H1
CDK7	E2F1
BRD2	E2F1
E2F1	PURA
AR	GTF2H1
CTNNA3	CTNNB1
AXIN2	CTNNB1
CTNNB1	IQGAP1
CDK5R1	CTNNB1
CTNNB1	EZR
CTNNB1	PTPRU
CTNNB1	PTPRK
MYC	MYCBP2
MYC	MYCBP
MYC	TP73
MAPK8	MYC
SMAD4	TGFBRAP1
SMAD4	TGFBR1
PRKRIR	TP53
CDK7	TP53
MNAT1	TP53
GNL3	TP53
TAF1B	TP53
TAF1C	TP53
TAF1B	UBTF
MAPK3	TP53
MAPK1	TP53
TOPORS	TP53
TP53	USP7
HSPA9	TP53
ING1	TP53
POLA1	TP53
SMN1	TP53
TEP1	TP53
CCNH	TP53
TP53	TP53BP2
KPNB1	TP53
HSPA8	TP53
TP53	WT1
PTTG1	TP53
TAF9	TP53
CUL9	TP53
U2AF2	WT1
CEBPA	CEBPB
CEBPB	FOXO1
FOXO1	HNF4A
FUS	RELA
GATA2	JUN
GATA2	ZFPM1
NR3C1	PBX1
BAG1	NR3C1
NR3C1	TP53
NR3C1	RAF1
ETV6	FLI1
FLI1	KLF1
NCOA3	VDR
HCFC1	ZBTB17
MITF	PAX6
MITF	TFE3
MITF	TFEC
MAX	MNT
MNT	SIN3A
MXD3	SIN3A
MAX	MAX
AR	MED1
HNF4A	MED24
HNF4A	MED17
HNF4A	MED16
HNF4A	MED7
HNF4A	MED21
HNF4A	MED10
OGT	SIN3A
NR3C1	PPARGC1A
CEBPB	TRIM28
NR3C1	TRIM28
NR3C1	NR3C2
NR3C1	ONECUT1
NR3C1	PTGES3
AR	CDC25B
IRF4	PRDM1
HSPA1A	SOX9
RBL1	TAF1
RBL2	TAF1
MYC	RBL1
RCOR1	REST
LEF1	SMAD3
LEF1	SMAD4
JAK2	STAT3
DCC	MAZ
ELF4	RUNX1
ELF2	RUNX1
CEBPB	RUNX1
RUNX1	TLE1
CTNNB1	TLE1
CBFA2T2	RUNX1
ATF1	GABPA
CREB1	KCNIP3
WBP2	YAP1
EP300	HIST4H4
IRF8	RELA
IRF2	RELA
IRF9	RELA
IRS1	UBTF
IRS2	UBTF
SMAD7	YAP1
SMAD6	YAP1
GLI1	SIN3A
HOXA9	SMAD4
KAT2A	TAF9
TAF1	TAF9
DDB1	KAT2A
SMAD1	SMAD6
SMAD4	SMAD6
FKBP3	TP53
ATF3	ATF4
SCAMP3	YAP1
PIN1	SMAD3
RYBP	TP53
CTNNB1	KAT2B
HIF1A	STAT3
ETS1	RBBP6
FOXO1	RFWD2
CSNK1G2	SMAD3
RUNX1	TRAF6
FHL2	RUNX1
FBXW7	MYB
CSNK2A1	TAF1
AR	PMEPA1
AIMP2	TP53
JDP2	JUND
TP53	UCHL1
IRF3	PPIP5K1
IRF3	TBK1
IKBKE	IRF3
DDX58	IRF3
PPIA	YY1
AR	SMARCA4
AR	SMARCC1
CFLAR	TP53
ITCH	TP53
CTNNB1	PTPN13
AR	TRIM68
DHFR	TP53
CCAR1	TP53
E2F1	GSK3B
PSME3	TP53
CIITA	MAPK1
CDK1	CIITA
CIITA	MAPK3
HSPA4	TP53
STUB1	TP53
ATXN7L3	KAT2A
KAT2A	USP22
ATXN7	KAT2A
ENY2	KAT2A
DZIP3	NCOR1
PTK2	TP53
MET	STAT3
NUMB	TP53
GSK3B	SMAD3
SERPINH1	TP53
AR	HSPB2
AR	MDM2
SKP2	TAL1
STUB1	TAL1
COPS5	TP53
FBXW7	MYC
MECP2	SIN3A
HDAC2	PRDM1
TP53	VRK1
EP300	TAF1B
EP300	NAP1L1
EP300	NAP1L4
MYB	ZMYND11
NCOR1	THRA
AR	WHSC1
BRD4	HIST4H4
EHMT2	PRDM1
MECP2	SP1
BRD4	SIPA1
MBD4	SIN3A
UBTF	ZMYM2
BRD4	MED12
BRD4	MED14
BRD4	MED24
BRD4	MED17
BRD4	CCNT1
BRD4	CDK9
BRD4	CCNT2
ING2	SIN3A
ING2	SMARCC2
GABPA	MED1
GATA1	MED14
GATA1	MED17
GATA1	MED1
HIST2H3A	KDM5A
KDM5C	NCOR1
KDM5C	REST
KDM5C	MAX
REST	RNF2
NCOR1	REST
HDAC2	REST
TP53	ZMIZ1
TP53	ZMIZ2
IRF3	TANK
CDK5	TP53
TP53	ZMYND11
CTR9	STAT3
KAT7	TP53
CREBBP	EP300
EP300	USF1
BRD4	HEXIM1
KDM5C	SMAD3
SIN3A	WHSC1
CTNNB1	TRRAP
CREBBP	CTNNB1
CHD8	CTNNB1
ETHE1	TP53
PRDM1	PRMT5
PRDM1	PRMT7
CHD8	TP53
DAPK1	TP53
TP53	TXN
BRCA1	UIMC1
GATA1	RB1
GATA1	ZFPM1
BRCA1	PPP1CA
BRCA1	PPP1CB
BRCA1	PPP1R3A
BRCA1	WDR48
BAP1	HCFC1
HCFC1	USP53
KEAP1	MAZ
OTUD5	TP53
TP53	USP11
TP53	USP39
TP53	WDR48
WDR48	ZBTB33
AMOT	YAP1
KDM5B	PRPF4
TAF1	TAF10
KAT2A	TAF10
TAF1	TAF13
HCFC1	POLR2J
SMARCC2	TAF13
TAF1	TBPL1
ETS1	PIAS4
GABPA	KEAP1
PADI4	TP53
KDM1A	PRDM1
HDAC1	PRDM1
FOS	JUND
COMMD1	RELA
RELA	SOCS1
NR4A1	TP53
ITCH	YAP1
FBXO11	TP53
ALK	STAT3
TP53	UBE2N
CTNNB1	HDAC7
BRCA1	BRD7
BRD7	MYC
HCFC1	THAP3
HCFC1	THAP1
ACTN4	UBTF
MYOD1	RUNX1
HDAC2	TP53
TLE1	UBTF
PIAS3	ZMIZ1
EGR1	ERBB3
SP1	TP53
ASF1B	HCFC1
ANXA2	STAT6
STAT6	TP53
TAF6	TP53
MYB	WDR5
MYB	RBBP5
ASH2L	MYB
MEN1	MYB
BMP7	SMAD3
KDM2A	RELA
NSD1	RELA
EP300	HDAC6
SMARCA4	SRF
SFPQ	SP1
SFPQ	SIN3A
NR3C1	SFPQ
CACNA1H	KDM5B
CDC20	KDM5B
KDM5B	PCNX
KDM5B	SMARCC2
DGKQ	KDM5B
CACNA1A	KDM5B
KDM5B	NR4A3
BMP2K	KDM5B
KDM5B	VGLL3
CBX4	KDM5B
KDM5B	SLITRK3
AXIN2	KDM5B
FOXC2	KDM5B
KDM5B	ONECUT2
KDM5B	MAF
ELF4	KDM5B
KDM5B	SLC39A6
BRD4	KDM5B
KDM5B	RNF43
KDM5B	RBM15B
KDM5B	PRDM13
GTF2A1	KDM5B
DBNL	KDM5B
KDM5B	RHOBTB2
KDM5B	TAF2
KDM5B	SHOX2
ARID1B	KDM5B
HOXA1	KDM5B
GRIN2B	KDM5B
KDM5B	MEOX2
BCOR	PCGF1
BCOR	KDM2B
BCOR	HSPA4
BCOR	RING1
BCOR	RNF2
BCOR	RYBP
BCOR	SKP1
KDM2B	PCGF1
KDM2B	SKP1
RFWD2	TP53
SKP2	SMAD4
CEBPB	RORA
BTRC	CTNNB1
BRCA1	UBE2J1
ADH5	TP53
AGBL2	TP53
ASF1A	TP53
ASPM	TP53
BRD8	TP53
NPRL3	TP53
TP53	TRAPPC11
DAB2IP	TP53
DNAJB6	TP53
DPH1	TP53
GTPBP4	TP53
IGF2BP1	TP53
LRPPRC	TP53
MTHFSD	TP53
MYL9	TP53
PIWIL1	TP53
RNF38	TP53
SMARCD2	TP53
SPSB1	TP53
TP53	TRMT11
TP53	TTLL5
SMAD1	SMURF1
ID1	NKX2-5
ID2	NKX2-5
ID3	NKX2-5
CUL7	TP53
CTNNB1	EP400
CTNNB1	SMARCA5
ASH2L	CTNNB1
CTNNB1	MEN1
CTNNB1	RBBP5
CTNNB1	KAT2A
DAZAP2	TCF7L2
CTNNB1	DAZAP2
CTNNB1	TCF7L2
DAZAP2	TCF7
BTRC	EP300
RNF20	TP53
[truncated: 7,253 more rows]

## Sheet: cell-type of TF-PPI network
Kinase	size.Signature	num.hits	OddsRatio	p.value	adjusted.p
Drd1a Medium Spiny	427	144	1.68347	7.42465e-07	2.22739e-06
Drd2 Medium Spiny	363	131	1.86923	3.12782e-08	9.38347e-08
Striatal Cholinergic Neurons	1595	392	1.06914	0.144312	0.432935
